# Supplementary material for: 2,3-Diphenyl-2,3-di­hydro-4H-pyrido[3,2-e][1,3]thia­zin-4-one
Source: Acta Crystallogr Sect E Struct Rep Online. 2014 May 3;70(Pt 6):o638. doi: 10.1107/S1600536814009714 (PMC4051078; doi:10.1107/S1600536814009714)
Supplement: Supplementary file 1 [file e-70-0o638-sup1.cif]

##############################################################################
#                                                                            #
# This CIF contains the data in a paper accepted for publication in          #
# Acta Crystallographica Section E. It conforms to the requirements of       #
# Notes for Authors for Acta Crystallographica Section E, and has been       #
# peer reviewed under the auspices of the IUCr Commission on Journals.       #
#                                                                            #
# Full details of the Crystallographic Information File format               #
# are given in the paper "The Crystallographic Information File (CIF):       #
# a New Standard Archive File for Crystallography" by S. R. Hall, F. H.      #
# Allen and I. D. Brown [Acta Cryst. (1991), A47, 655-685].                  #
#                                                                            #
# The current version of the core CIF dictionary is obtainable from          #
# ftp://ftp.iucr.org/pub/cif_core.dic.                                       #
#                                                                            #
# Software is freely available for graphical display of the structure(s)     #
# in this CIF. For information consult the CIF software page                 #
# http://www.iucr.org/resources/cif/software.                                #
#                                                                            #
# This file may be used for bona fide research purposes within the           #
# scientific community so long as proper attribution is given to the journal # 
# article from which it was obtained.                                        #
#                                                                            #
##############################################################################
data_I
_database_code_depnum_ccdc_archive 'CCDC 1000248'
_audit_creation_method     SHELXL-97
_journal_date_recd_electronic     2014-04-18
_journal_date_accepted     2014-04-29
_journal_name_full     'Acta Crystallographica, Section E'
_journal_year     2014
_journal_volume     70
_journal_issue      6
_journal_page_first     o638
_journal_page_last     o638
_journal_paper_category     QO
_journal_paper_doi     10.1107/S1600536814009714
_journal_coeditor_code     ZS2297
_publ_contact_author_name     'Lee J. Silverberg'
_publ_contact_author_address
;
Dr. Lee J. Silverberg
Pennsylvania State University, Schuylkill Campus
200 University Drive
Schuylkill Haven, PA 17972
USA
;
_publ_contact_author_email     'ljs43@psu.edu'
_publ_contact_author_fax     '1(570)3856105'
_publ_contact_author_phone     '+1 570 385 6051'
_publ_section_title
;
2,3-Diphenyl-2,3-dihydro-4<i>H</i>-pyrido[3,2-<i>e</i>][1,3]thiazin-4-one
;
loop_
    _publ_author_name
    _publ_author_address
    'Hemant P. Yennawar'
;
Department of Chemistry
Pennsylvania State University
University Park, PA 16802
USA
;
    'Harnoor Singh'
;
Pennsylvania State University, Schuylkill Campus
200 University Drive
Schuylkill Haven, PA 17972
USA
;
    'Lee J. Silverberg'
;
Pennsylvania State University, Schuylkill Campus
200 University Drive
Schuylkill Haven, PA 17972
USA
;
_chemical_name_systematic
;
2,3-Diphenyl-2,3-dihydro-4<i>H</i>-pyrido[3,2-<i>e</i>][1,3]thiazin-4-one
;
_chemical_formula_moiety     'C19 H14 N2 O S'
_chemical_formula_sum     'C19 H14 N2 O S'
_chemical_formula_iupac     'C19 H14 N2 O S'
_chemical_formula_weight     318.38
_chemical_melting_point     407.5
_chemical_melting_point_gt     507
_chemical_melting_point_lt     508
_symmetry_cell_setting     triclinic
_symmetry_space_group_name_H-M     'P -1'
_symmetry_space_group_name_Hall     '-P 1'
loop_
    _symmetry_equiv_pos_as_xyz
    'x, y, z'
    '-x, -y, -z'
_cell_length_a     9.069(7)
_cell_length_b     9.772(7)
_cell_length_c     10.150(7)
_cell_angle_alpha     80.320(11)
_cell_angle_beta     63.737(10)
_cell_angle_gamma     78.591(12)
_cell_volume     787.4(10)
_cell_formula_units_Z     2
_cell_measurement_reflns_used     4119
_cell_measurement_theta_min     2.246
_cell_measurement_theta_max     28.238
_cell_measurement_temperature     298(2)
_exptl_crystal_description     block
_exptl_crystal_colour     colourless
_exptl_crystal_size_max     0.29
_exptl_crystal_size_mid     0.23
_exptl_crystal_size_min     0.20
_exptl_crystal_density_diffrn     1.343
_exptl_crystal_density_method     'not measured'
_exptl_crystal_F_000     332
_exptl_absorpt_coefficient_mu     0.211
_exptl_absorpt_correction_type     multi-scan
_exptl_absorpt_process_details     '(SADABS; Sheldrick, 2004)'
_exptl_absorpt_correction_T_min     0.9413
_exptl_absorpt_correction_T_max     0.9590
_exptl_special_details
;
Absorption correction: SADABS (Sheldrick, 2004) was used for absorption
correction. <i>R</i>~int~ was 0.0331 before and 0.0128 after correction.
The ratio of minimum to maximum transmission is 0.8482. The \l/2 correction
factor is 0.0015.
The data collection nominally covered a full sphere of reciprocal space by a
combination of 4 sets of \w scans each set at different \f and/or 2\q angles
and each scan (10 s exposure) covering -0.300\% degrees in \w. The crystal to
detector distance was 5.82 cm.
;
_diffrn_ambient_temperature     298(2)
_diffrn_radiation_type     MoK\a
_diffrn_radiation_wavelength     0.71073
_diffrn_radiation_source     'fine-focus sealed tube'
_diffrn_radiation_monochromator     graphite
_diffrn_measurement_device_type     'Bruker SMART APEX CCD'
_diffrn_measurement_method     '\f and \w scans'
_diffrn_detector_area_resol_mean     8.34
_diffrn_reflns_number     7363
_diffrn_reflns_av_R_equivalents     0.0130
_diffrn_reflns_av_sigmaI/netI     0.0199
_diffrn_reflns_theta_min     2.14
_diffrn_reflns_theta_max     28.26
_diffrn_reflns_theta_full     28.26
_diffrn_measured_fraction_theta_max     0.976
_diffrn_measured_fraction_theta_full     0.976
_diffrn_reflns_limit_h_min     -12
_diffrn_reflns_limit_h_max     12
_diffrn_reflns_limit_k_min     -12
_diffrn_reflns_limit_k_max     11
_diffrn_reflns_limit_l_min     -13
_diffrn_reflns_limit_l_max     13
_refine_special_details
;
Refinement of <i>F</i>^2^ against ALL reflections. The weighted <i>R</i>-factor
<i>wR</i> and goodness of fit <i>S</i> are based on <i>F</i>^2^, conventional
<i>R</i>-factors <i>R</i> are based on <i>F</i>, with <i>F</i> set to zero for
negative <i>F</i>^2^. The threshold expression of <i>F</i>^2^ >
\s(<i>F</i>^2^) is used only for calculating <i>R</i>-factors(gt) <i>etc</i>.
and is not relevant to the choice of reflections for refinement.
<i>R</i>-factors based on <i>F</i>^2^ are statistically about twice as large
as those based on <i>F</i>, and <i>R</i>- factors based on ALL data will be
even larger.
;
_reflns_number_total     3795
_reflns_number_gt     3322
_reflns_threshold_expression     I>2\s(I)
_refine_ls_structure_factor_coef     Fsqd
_refine_ls_matrix_type     full
_refine_ls_R_factor_all     0.0453
_refine_ls_R_factor_gt     0.0407
_refine_ls_wR_factor_gt     0.1099
_refine_ls_wR_factor_ref     0.1138
_refine_ls_goodness_of_fit_ref     1.054
_refine_ls_restrained_S_all     1.054
_refine_ls_number_reflns     3795
_refine_ls_number_parameters     208
_refine_ls_number_restraints     0
_refine_ls_hydrogen_treatment     noref
_refine_ls_weighting_scheme     calc
_refine_ls_weighting_details
         'calc w=1/[\s^2^(Fo^2^)+(0.0559P)^2^+0.1486P] where P=(Fo^2^+2Fc^2^)/3'
_atom_sites_solution_hydrogens     geom
_atom_sites_solution_primary     direct
_atom_sites_solution_secondary     difmap
_refine_ls_shift/su_max     0.002
_refine_ls_shift/su_mean     0.000
_refine_diff_density_max     0.338
_refine_diff_density_min     -0.280
_refine_ls_extinction_method     none
_refine_ls_extinction_coef     ?
loop_
    _atom_type_symbol
    _atom_type_description
    _atom_type_scat_dispersion_real
    _atom_type_scat_dispersion_imag
    _atom_type_scat_source
    'C' 'C' 0.0033 0.0016
                         'International Tables Vol C Tables 4.2.6.8 and 6.1.1.4'
    'H' 'H' 0.0000 0.0000
                         'International Tables Vol C Tables 4.2.6.8 and 6.1.1.4'
    'N' 'N' 0.0061 0.0033
                         'International Tables Vol C Tables 4.2.6.8 and 6.1.1.4'
    'O' 'O' 0.0106 0.0060
                         'International Tables Vol C Tables 4.2.6.8 and 6.1.1.4'
    'S' 'S' 0.1246 0.1234
                         'International Tables Vol C Tables 4.2.6.8 and 6.1.1.4'
_computing_data_collection     'SMART (Bruker, 2001)'
_computing_cell_refinement     'SAINT (Bruker, 2001)'
_computing_data_reduction     'SAINT (Bruker, 2001)'
_computing_structure_solution     'SHELXS97 (Sheldrick, 2008)'
_computing_structure_refinement     'SHELXL97 (Sheldrick, 2008)'
_computing_molecular_graphics     '<i>XSHELL</i> (Bruker, 2001)'
_computing_publication_material     'ORTEP-3 for Windows (Farrugia, 2012)'
loop_
    _atom_site_type_symbol
    _atom_site_label
    _atom_site_fract_x
    _atom_site_fract_y
    _atom_site_fract_z
    _atom_site_U_iso_or_equiv
    _atom_site_adp_type
    _atom_site_calc_flag
    _atom_site_refinement_flags
    _atom_site_occupancy
    _atom_site_symmetry_multiplicity
    _atom_site_disorder_assembly
    _atom_site_disorder_group
    C C1 0.19222(17) 0.19834(14) 0.51794(14) 0.0451(3) Uani d . 1 1 . .
    C C2 0.01727(17) 0.24186(15) 0.62281(14) 0.0467(3) Uani d . 1 1 . .
    C C3 -0.1009(2) 0.1554(2) 0.65325(17) 0.0602(4) Uani d . 1 1 . .
    H H3 -0.0686 0.0659 0.6213 0.072 Uiso calc R 1 1 . .
    C C4 -0.2667(2) 0.2042(3) 0.7316(2) 0.0766(6) Uani d . 1 1 . .
    H H4 -0.3480 0.1474 0.7561 0.092 Uiso calc R 1 1 . .
    C C5 -0.3088(2) 0.3386(3) 0.7723(2) 0.0799(6) Uani d . 1 1 . .
    H H5 -0.4211 0.3726 0.8197 0.096 Uiso calc R 1 1 . .
    C C6 -0.03959(18) 0.37357(16) 0.67724(15) 0.0498(3) Uani d . 1 1 . .
    C C7 0.27666(16) 0.35802(14) 0.62977(14) 0.0430(3) Uani d . 1 1 . .
    H H7 0.3722 0.4092 0.5913 0.052 Uiso calc R 1 1 . .
    C C8 0.26430(15) 0.28466(13) 0.77829(13) 0.0412(3) Uani d . 1 1 . .
    C C9 0.2928(2) 0.14162(16) 0.80549(17) 0.0562(4) Uani d . 1 1 . .
    H H9 0.3126 0.0841 0.7334 0.067 Uiso calc R 1 1 . .
    C C10 0.2920(3) 0.08234(19) 0.9406(2) 0.0701(5) Uani d . 1 1 . .
    H H10 0.3106 -0.0146 0.9582 0.084 Uiso calc R 1 1 . .
    C C11 0.2641(2) 0.1654(2) 1.04781(18) 0.0660(4) Uani d . 1 1 . .
    H H11 0.2652 0.1252 1.1372 0.079 Uiso calc R 1 1 . .
    C C12 0.2347(2) 0.3081(2) 1.02200(17) 0.0620(4) Uani d . 1 1 . .
    H H12 0.2153 0.3650 1.0944 0.074 Uiso calc R 1 1 . .
    C C13 0.23370(18) 0.36766(16) 0.88894(16) 0.0526(3) Uani d . 1 1 . .
    H H13 0.2123 0.4646 0.8730 0.063 Uiso calc R 1 1 . .
    C C14 0.47645(16) 0.24896(14) 0.40084(14) 0.0435(3) Uani d . 1 1 . .
    C C15 0.4999(2) 0.29060(18) 0.25726(16) 0.0576(4) Uani d . 1 1 . .
    H H15 0.4095 0.3254 0.2351 0.069 Uiso calc R 1 1 . .
    C C16 0.6598(2) 0.2800(2) 0.14615(18) 0.0723(5) Uani d . 1 1 . .
    H H16 0.6762 0.3074 0.0489 0.087 Uiso calc R 1 1 . .
    C C17 0.7934(2) 0.23006(19) 0.1770(2) 0.0689(5) Uani d . 1 1 . .
    H H17 0.9002 0.2233 0.1013 0.083 Uiso calc R 1 1 . .
    C C18 0.7697(2) 0.1902(2) 0.3191(2) 0.0736(5) Uani d . 1 1 . .
    H H18 0.8609 0.1576 0.3406 0.088 Uiso calc R 1 1 . .
    C C19 0.6115(2) 0.1978(2) 0.43170(19) 0.0666(4) Uani d . 1 1 . .
    H H19 0.5963 0.1684 0.5283 0.080 Uiso calc R 1 1 . .
    N N1 0.31171(14) 0.26429(12) 0.51779(12) 0.0452(3) Uani d . 1 1 . .
    N N2 -0.19949(17) 0.42352(18) 0.74849(15) 0.0673(4) Uani d . 1 1 . .
    O O1 0.22485(14) 0.11017(12) 0.43317(12) 0.0589(3) Uani d . 1 1 . .
    S S1 0.09809(5) 0.49046(4) 0.64714(4) 0.05549(13) Uani d . 1 1 . .
loop_
    _atom_site_aniso_label
    _atom_site_aniso_U_11
    _atom_site_aniso_U_22
    _atom_site_aniso_U_33
    _atom_site_aniso_U_12
    _atom_site_aniso_U_13
    _atom_site_aniso_U_23
    C1 0.0498(7) 0.0485(7) 0.0426(6) -0.0085(5) -0.0234(6) -0.0060(5)
    C2 0.0463(7) 0.0579(8) 0.0415(6) -0.0094(6) -0.0234(5) -0.0029(5)
    C3 0.0595(9) 0.0792(11) 0.0528(8) -0.0234(8) -0.0304(7) 0.0010(7)
    C4 0.0540(9) 0.1285(18) 0.0571(9) -0.0349(10) -0.0282(8) 0.0058(10)
    C5 0.0447(9) 0.1375(19) 0.0563(9) -0.0019(10) -0.0224(7) -0.0157(11)
    C6 0.0488(7) 0.0625(8) 0.0417(6) -0.0003(6) -0.0251(6) -0.0056(6)
    C7 0.0435(6) 0.0461(7) 0.0435(6) -0.0081(5) -0.0189(5) -0.0109(5)
    C8 0.0369(6) 0.0487(7) 0.0423(6) -0.0065(5) -0.0177(5) -0.0118(5)
    C9 0.0744(10) 0.0499(8) 0.0532(8) -0.0098(7) -0.0323(7) -0.0109(6)
    C10 0.0976(13) 0.0576(9) 0.0649(10) -0.0148(9) -0.0447(10) 0.0030(8)
    C11 0.0705(10) 0.0854(12) 0.0470(8) -0.0160(9) -0.0290(7) -0.0011(8)
    C12 0.0624(9) 0.0820(11) 0.0492(8) -0.0037(8) -0.0266(7) -0.0246(8)
    C13 0.0561(8) 0.0541(8) 0.0553(8) -0.0011(6) -0.0282(7) -0.0200(6)
    C14 0.0448(7) 0.0458(6) 0.0415(6) -0.0055(5) -0.0183(5) -0.0090(5)
    C15 0.0584(9) 0.0695(9) 0.0472(7) -0.0113(7) -0.0256(7) 0.0002(7)
    C16 0.0765(11) 0.0902(13) 0.0435(8) -0.0266(10) -0.0146(8) -0.0020(8)
    C17 0.0527(9) 0.0664(10) 0.0707(11) -0.0141(7) -0.0042(8) -0.0190(8)
    C18 0.0475(8) 0.0818(12) 0.0854(13) 0.0007(8) -0.0265(8) -0.0082(10)
    C19 0.0529(9) 0.0902(12) 0.0555(9) -0.0032(8) -0.0271(7) 0.0001(8)
    N1 0.0431(6) 0.0556(6) 0.0402(5) -0.0071(5) -0.0172(4) -0.0136(5)
    N2 0.0490(7) 0.0977(11) 0.0548(7) 0.0103(7) -0.0262(6) -0.0176(7)
    O1 0.0654(6) 0.0604(6) 0.0578(6) -0.0134(5) -0.0254(5) -0.0196(5)
    S1 0.0646(2) 0.0454(2) 0.0607(2) 0.00138(16) -0.03260(19) -0.00882(15)
_geom_special_details
;
All e.s.d.'s (except the e.s.d. in the dihedral angle between two l.s. planes)
are estimated using the full covariance matrix. The cell e.s.d.'s are taken
into account individually in the estimation of e.s.d.'s in distances, angles
and torsion angles; correlations between e.s.d.'s in cell parameters are only
used when they are defined by crystal symmetry. An approximate (isotropic)
treatment of cell e.s.d.'s is used for estimating e.s.d.'s involving l.s.
planes.
;
loop_
    _geom_bond_atom_site_label_1
    _geom_bond_atom_site_label_2
    _geom_bond_site_symmetry_2
    _geom_bond_distance
    _geom_bond_publ_flag
    C1 O1 . 1.2220(17) ?
    C1 N1 . 1.3653(18) ?
    C1 C2 . 1.491(2) ?
    C2 C3 . 1.391(2) ?
    C2 C6 . 1.397(2) ?
    C3 C4 . 1.381(3) ?
    C3 H3 . 0.9300 ?
    C4 C5 . 1.373(3) ?
    C4 H4 . 0.9300 ?
    C5 N2 . 1.333(3) ?
    C5 H5 . 0.9300 ?
    C6 N2 . 1.332(2) ?
    C6 S1 . 1.7511(18) ?
    C7 N1 . 1.4654(17) ?
    C7 C8 . 1.522(2) ?
    C7 S1 . 1.8230(17) ?
    C7 H7 . 0.9800 ?
    C8 C9 . 1.374(2) ?
    C8 C13 . 1.3921(19) ?
    C9 C10 . 1.393(2) ?
    C9 H9 . 0.9300 ?
    C10 C11 . 1.371(3) ?
    C10 H10 . 0.9300 ?
    C11 C12 . 1.369(3) ?
    C11 H11 . 0.9300 ?
    C12 C13 . 1.381(2) ?
    C12 H12 . 0.9300 ?
    C13 H13 . 0.9300 ?
    C14 C19 . 1.376(2) ?
    C14 C15 . 1.377(2) ?
    C14 N1 . 1.4371(18) ?
    C15 C16 . 1.385(2) ?
    C15 H15 . 0.9300 ?
    C16 C17 . 1.362(3) ?
    C16 H16 . 0.9300 ?
    C17 C18 . 1.359(3) ?
    C17 H17 . 0.9300 ?
    C18 C19 . 1.380(3) ?
    C18 H18 . 0.9300 ?
    C19 H19 . 0.9300 ?
loop_
    _geom_angle_atom_site_label_1
    _geom_angle_atom_site_label_2
    _geom_angle_atom_site_label_3
    _geom_angle_site_symmetry_1
    _geom_angle_site_symmetry_3
    _geom_angle
    _geom_angle_publ_flag
    O1 C1 N1 . . 122.08(13) ?
    O1 C1 C2 . . 120.66(12) ?
    N1 C1 C2 . . 117.23(12) ?
    C3 C2 C6 . . 117.43(14) ?
    C3 C2 C1 . . 118.63(14) ?
    C6 C2 C1 . . 123.37(13) ?
    C4 C3 C2 . . 119.06(18) ?
    C4 C3 H3 . . 120.5 ?
    C2 C3 H3 . . 120.5 ?
    C5 C4 C3 . . 118.40(17) ?
    C5 C4 H4 . . 120.8 ?
    C3 C4 H4 . . 120.8 ?
    N2 C5 C4 . . 124.37(17) ?
    N2 C5 H5 . . 117.8 ?
    C4 C5 H5 . . 117.8 ?
    N2 C6 C2 . . 123.93(15) ?
    N2 C6 S1 . . 114.61(13) ?
    C2 C6 S1 . . 121.38(12) ?
    N1 C7 C8 . . 115.03(12) ?
    N1 C7 S1 . . 111.09(9) ?
    C8 C7 S1 . . 112.49(9) ?
    N1 C7 H7 . . 105.8 ?
    C8 C7 H7 . . 105.8 ?
    S1 C7 H7 . . 105.8 ?
    C9 C8 C13 . . 118.39(13) ?
    C9 C8 C7 . . 123.51(11) ?
    C13 C8 C7 . . 117.95(13) ?
    C8 C9 C10 . . 120.29(13) ?
    C8 C9 H9 . . 119.9 ?
    C10 C9 H9 . . 119.9 ?
    C11 C10 C9 . . 120.73(17) ?
    C11 C10 H10 . . 119.6 ?
    C9 C10 H10 . . 119.6 ?
    C12 C11 C10 . . 119.39(15) ?
    C12 C11 H11 . . 120.3 ?
    C10 C11 H11 . . 120.3 ?
    C11 C12 C13 . . 120.27(14) ?
    C11 C12 H12 . . 119.9 ?
    C13 C12 H12 . . 119.9 ?
    C12 C13 C8 . . 120.93(15) ?
    C12 C13 H13 . . 119.5 ?
    C8 C13 H13 . . 119.5 ?
    C19 C14 C15 . . 119.68(14) ?
    C19 C14 N1 . . 120.54(13) ?
    C15 C14 N1 . . 119.74(13) ?
    C14 C15 C16 . . 119.18(15) ?
    C14 C15 H15 . . 120.4 ?
    C16 C15 H15 . . 120.4 ?
    C17 C16 C15 . . 121.06(17) ?
    C17 C16 H16 . . 119.5 ?
    C15 C16 H16 . . 119.5 ?
    C18 C17 C16 . . 119.54(16) ?
    C18 C17 H17 . . 120.2 ?
    C16 C17 H17 . . 120.2 ?
    C17 C18 C19 . . 120.59(17) ?
    C17 C18 H18 . . 119.7 ?
    C19 C18 H18 . . 119.7 ?
    C14 C19 C18 . . 119.94(16) ?
    C14 C19 H19 . . 120.0 ?
    C18 C19 H19 . . 120.0 ?
    C1 N1 C14 . . 120.09(11) ?
    C1 N1 C7 . . 122.27(11) ?
    C14 N1 C7 . . 117.56(11) ?
    C5 N2 C6 . . 116.65(17) ?
    C6 S1 C7 . . 96.48(9) ?
loop_
    _geom_torsion_atom_site_label_1
    _geom_torsion_atom_site_label_2
    _geom_torsion_atom_site_label_3
    _geom_torsion_atom_site_label_4
    _geom_torsion_site_symmetry_1
    _geom_torsion_site_symmetry_2
    _geom_torsion_site_symmetry_3
    _geom_torsion_site_symmetry_4
    _geom_torsion
    _geom_torsion_publ_flag
    O1 C1 C2 C3 . . . . 18.1(2) ?
    N1 C1 C2 C3 . . . . -164.00(12) ?
    O1 C1 C2 C6 . . . . -152.95(14) ?
    N1 C1 C2 C6 . . . . 24.91(19) ?
    C6 C2 C3 C4 . . . . 1.5(2) ?
    C1 C2 C3 C4 . . . . -170.08(13) ?
    C2 C3 C4 C5 . . . . 2.1(2) ?
    C3 C4 C5 N2 . . . . -3.9(3) ?
    C3 C2 C6 N2 . . . . -4.0(2) ?
    C1 C2 C6 N2 . . . . 167.17(13) ?
    C3 C2 C6 S1 . . . . 179.39(10) ?
    C1 C2 C6 S1 . . . . -9.42(18) ?
    N1 C7 C8 C9 . . . . 3.60(18) ?
    S1 C7 C8 C9 . . . . 132.15(13) ?
    N1 C7 C8 C13 . . . . 179.04(11) ?
    S1 C7 C8 C13 . . . . -52.41(14) ?
    C13 C8 C9 C10 . . . . -0.5(2) ?
    C7 C8 C9 C10 . . . . 174.93(15) ?
    C8 C9 C10 C11 . . . . -0.5(3) ?
    C9 C10 C11 C12 . . . . 0.8(3) ?
    C10 C11 C12 C13 . . . . -0.2(3) ?
    C11 C12 C13 C8 . . . . -0.8(2) ?
    C9 C8 C13 C12 . . . . 1.1(2) ?
    C7 C8 C13 C12 . . . . -174.57(13) ?
    C19 C14 C15 C16 . . . . 0.1(2) ?
    N1 C14 C15 C16 . . . . 177.69(14) ?
    C14 C15 C16 C17 . . . . -0.4(3) ?
    C15 C16 C17 C18 . . . . -0.1(3) ?
    C16 C17 C18 C19 . . . . 1.1(3) ?
    C15 C14 C19 C18 . . . . 0.8(3) ?
    N1 C14 C19 C18 . . . . -176.76(16) ?
    C17 C18 C19 C14 . . . . -1.4(3) ?
    O1 C1 N1 C14 . . . . 10.5(2) ?
    C2 C1 N1 C14 . . . . -167.36(11) ?
    O1 C1 N1 C7 . . . . -172.88(13) ?
    C2 C1 N1 C7 . . . . 9.29(18) ?
    C19 C14 N1 C1 . . . . -122.82(16) ?
    C15 C14 N1 C1 . . . . 59.58(19) ?
    C19 C14 N1 C7 . . . . 60.37(19) ?
    C15 C14 N1 C7 . . . . -117.22(15) ?
    C8 C7 N1 C1 . . . . 77.79(15) ?
    S1 C7 N1 C1 . . . . -51.45(16) ?
    C8 C7 N1 C14 . . . . -105.48(13) ?
    S1 C7 N1 C14 . . . . 125.27(11) ?
    C4 C5 N2 C6 . . . . 1.6(3) ?
    C2 C6 N2 C5 . . . . 2.5(2) ?
    S1 C6 N2 C5 . . . . 179.27(12) ?
    N2 C6 S1 C7 . . . . 156.14(11) ?
    C2 C6 S1 C7 . . . . -26.97(12) ?
    N1 C7 S1 C6 . . . . 53.86(10) ?
    C8 C7 S1 C6 . . . . -76.72(10) ?
_iucr_refine_instructions_details
;
TITL ljs9s in P-1
CELL 0.71073   9.0688   9.7722  10.1503  80.320  63.737  78.591
ZERR    2.00   0.0065   0.0070   0.0072   0.011   0.010   0.012
LATT 1
SFAC C  H  N  O  S
UNIT 38 28 4 2 2
L.S. 4
ACTA
BOND $H
FMAP 2
PLAN 20
HTAB
CONF
SIZE 0.29 0.23 0.2
WGHT  0.055000  0.150200
FVAR  1.263620
TEMP 25
MOLE 1
C1     1   0.192223  0.198341  0.517937 11.000000  0.049820  0.048540 =
           0.042620 -0.005970 -0.023410 -0.008510
C2     1   0.017269  0.241865  0.622805 11.000000  0.046300  0.057940 =
           0.041500 -0.002890 -0.023390 -0.009350
C3     1  -0.100881  0.155352  0.653246 11.000000  0.059500  0.079250 =
           0.052850  0.001020 -0.030370 -0.023380
AFIX 43
H3     2  -0.068635  0.065909  0.621300 11.000000 -1.200000
AFIX 0
C4     1  -0.266730  0.204193  0.731579 11.000000  0.054050  0.128500 =
           0.057130  0.005800 -0.028200 -0.034900
AFIX 43
H4     2  -0.347957  0.147444  0.756145 11.000000 -1.200000
AFIX 0
C5     1  -0.308808  0.338596  0.772323 11.000000  0.044680  0.137470 =
           0.056320 -0.015670 -0.022370 -0.001900
AFIX 43
H5     2  -0.421077  0.372602  0.819703 11.000000 -1.200000
AFIX 0
C6     1  -0.039590  0.373571  0.677236 11.000000  0.048760  0.062520 =
           0.041680 -0.005570 -0.025090 -0.000270
C7     1   0.276656  0.358020  0.629775 11.000000  0.043480  0.046090 =
           0.043510 -0.010910 -0.018860 -0.008060
AFIX 13
H7     2   0.372247  0.409194  0.591345 11.000000 -1.200000
AFIX 0
C8     1   0.264299  0.284659  0.778294 11.000000  0.036860  0.048710 =
           0.042250 -0.011790 -0.017720 -0.006510
C9     1   0.292754  0.141622  0.805493 11.000000  0.074370  0.049920 =
           0.053180 -0.010900 -0.032340 -0.009770
AFIX 43
H9     2   0.312613  0.084105  0.733438 11.000000 -1.200000
AFIX 0
C10    1   0.291991  0.082337  0.940577 11.000000  0.097600  0.057630 =
           0.064920  0.003000 -0.044700 -0.014850
AFIX 43
H10    2   0.310572 -0.014636  0.958196 11.000000 -1.200000
AFIX 0
C11    1   0.264148  0.165399  1.047808 11.000000  0.070500  0.085360 =
           0.047020 -0.001140 -0.028950 -0.015950
AFIX 43
H11    2   0.265242  0.125222  1.137243 11.000000 -1.200000
AFIX 0
C12    1   0.234711  0.308064  1.021998 11.000000  0.062410  0.082030 =
           0.049150 -0.024580 -0.026580 -0.003680
AFIX 43
H12    2   0.215321  0.365047  1.094354 11.000000 -1.200000
AFIX 0
C13    1   0.233704  0.367665  0.888940 11.000000  0.056110  0.054140 =
           0.055350 -0.020020 -0.028200 -0.001080
AFIX 43
H13    2   0.212284  0.464615  0.873043 11.000000 -1.200000
AFIX 0
C14    1   0.476447  0.248965  0.400845 11.000000  0.044780  0.045790 =
           0.041500 -0.008980 -0.018250 -0.005540
C15    1   0.499925  0.290599  0.257257 11.000000  0.058440  0.069530 =
           0.047250  0.000230 -0.025560 -0.011260
AFIX 43
H15    2   0.409533  0.325423  0.235149 11.000000 -1.200000
AFIX 0
C16    1   0.659816  0.279981  0.146147 11.000000  0.076500  0.090150 =
           0.043540 -0.001980 -0.014630 -0.026570
AFIX 43
H16    2   0.676208  0.307383  0.048914 11.000000 -1.200000
AFIX 0
C17    1   0.793433  0.230057  0.176977 11.000000  0.052680  0.066400 =
           0.070660 -0.018960 -0.004250 -0.014100
AFIX 43
H17    2   0.900172  0.223263  0.101337 11.000000 -1.200000
AFIX 0
C18    1   0.769713  0.190227  0.319068 11.000000  0.047470  0.081820 =
           0.085360 -0.008230 -0.026480  0.000680
AFIX 43
H18    2   0.860865  0.157566  0.340589 11.000000 -1.200000
AFIX 0
C19    1   0.611535  0.197828  0.431698 11.000000  0.052900  0.090180 =
           0.055510  0.000140 -0.027080 -0.003220
AFIX 43
H19    2   0.596280  0.168415  0.528345 11.000000 -1.200000
AFIX 0
N1     3   0.311713  0.264287  0.517787 11.000000  0.043110  0.055600 =
           0.040180 -0.013610 -0.017220 -0.007100
N2     3  -0.199491  0.423525  0.748491 11.000000  0.048970  0.097720 =
           0.054780 -0.017640 -0.026200  0.010330
O1     4   0.224854  0.110165  0.433175 11.000000  0.065400  0.060440 =
           0.057790 -0.019600 -0.025430 -0.013450
S1     5   0.098093  0.490460  0.647143 11.000000  0.064580  0.045390 =
           0.060670 -0.008820 -0.032600  0.001380
HKLF 4
END
;
