# Supplementary material for: 2,3-Diphenyl-2,3-di­hydro-4H-pyrido[3,2-e][1,3]thia­zin-4-one
Source: Acta Crystallogr Sect E Struct Rep Online. 2014 May 3;70(Pt 6):o638. doi: 10.1107/S1600536814009714 (PMC4051078; doi:10.1107/S1600536814009714)
Supplement: Supplementary file 2 [file e-70-0o638-Isup2.hkl]

# 
# h,k,l, Fc-squared, Fo-squared, sigma(Fo-squared) and status flag 
# 
data_I
_shelx_title ' ljs9s in P-1' 
_shelx_refln_list_code          4 
_shelx_F_calc_maximum       86.58 
_exptl_crystal_F_000       332.00 
_reflns_d_resolution_high  0.7506 
 
loop_ 
 _symmetry_equiv_pos_as_xyz 
 'x, y, z' 
 '-x, -y, -z' 
 
_cell_length_a     9.0688 
_cell_length_b     9.7722 
_cell_length_c    10.1503 
_cell_angle_alpha  80.320 
_cell_angle_beta   63.737 
_cell_angle_gamma  78.591 
 
_shelx_F_squared_multiplier     1.000 
 
loop_ 
 _refln_index_h 
 _refln_index_k 
 _refln_index_l 
 _refln_F_squared_calc 
 _refln_F_squared_meas 
 _refln_F_squared_sigma 
 _refln_observed_status 
   1   0   0      140.00      145.95      1.93 o 
   2   0   0     7496.48     6113.15    148.67 o 
   3   0   0       41.55       48.32      0.70 o 
   4   0   0     1188.79     1314.73     16.04 o 
   5   0   0      189.81      185.91      2.44 o 
   6   0   0      111.98      122.32      1.72 o 
   7   0   0       37.19       36.24      2.16 o 
   8   0   0        7.00        6.34      0.38 o 
  -9   1   0        0.57        0.99      0.33 o 
  -8   1   0        5.49        4.47      0.48 o 
  -7   1   0       17.13       18.30      0.59 o 
  -6   1   0       21.14       20.10      0.45 o 
  -5   1   0      401.70      395.56      4.98 o 
  -4   1   0       95.60       93.98      1.29 o 
  -3   1   0      596.14      693.36      8.51 o 
  -2   1   0      452.03      463.48      5.71 o 
  -1   1   0        0.22        0.46      0.10 o 
   0   1   0      567.40      556.14     12.28 o 
   1   1   0     2435.69     2495.29     59.78 o 
   2   1   0      204.07      212.83      2.68 o 
   3   1   0     1752.71     1845.75     22.56 o 
   4   1   0       55.92       43.68      0.67 o 
   5   1   0       40.15       36.45      0.76 o 
   6   1   0      129.48      137.56      1.89 o 
   7   1   0        3.09        2.61      0.26 o 
   8   1   0        2.42        1.21      0.32 o 
   9   1   0       11.96       11.72      0.78 o 
  10   1   0        0.00        0.02      0.34 o 
 -10   2   0        1.64        2.35      0.51 o 
  -9   2   0        0.02        1.39      0.40 o 
  -8   2   0        0.19        0.98      0.32 o 
  -7   2   0       79.60       67.22      1.99 o 
  -6   2   0       28.23       26.08      0.54 o 
  -5   2   0       61.58       56.90      0.89 o 
  -4   2   0      590.38      654.67      8.09 o 
  -3   2   0      372.01      382.44      4.76 o 
  -2   2   0      377.83      390.94      4.85 o 
  -1   2   0     1941.87     1967.08     38.41 o 
   0   2   0     6162.06     4957.51    167.71 o 
   1   2   0     1110.72     1095.23     16.54 o 
   2   2   0     1095.91     1097.22     20.97 o 
   3   2   0        0.65        1.66      0.09 o 
   4   2   0     1149.02     1202.95     14.69 o 
   5   2   0        7.00        4.32      0.18 o 
   6   2   0      128.97      129.16      1.79 o 
   7   2   0      165.14      162.55      4.03 o 
   8   2   0       15.47       13.31      0.77 o 
   9   2   0       20.95       19.83      1.03 o 
  10   2   0        1.07        3.31      0.55 o 
 -10   3   0        5.92        7.55      0.80 o 
  -9   3   0       10.95       11.15      0.81 o 
  -8   3   0        6.87        6.06      0.59 o 
  -7   3   0       16.47       12.01      0.73 o 
  -6   3   0       83.88       86.24      1.63 o 
  -5   3   0        1.01        1.00      0.50 o 
  -4   3   0      232.42      246.60      3.80 o 
  -3   3   0       17.01       16.43      0.32 o 
  -2   3   0       17.03       16.76      0.43 o 
  -1   3   0       82.92       77.89      1.32 o 
   0   3   0      928.72      928.08     11.33 o 
   1   3   0     2573.65     2683.20     60.54 o 
   2   3   0      136.21      137.51      2.22 o 
   3   3   0      955.86     1032.97     12.64 o 
   4   3   0      236.51      250.53      3.18 o 
   5   3   0        4.60        4.10      0.18 o 
   6   3   0      100.16       95.71      1.75 o 
   7   3   0      147.76      137.44      3.54 o 
   8   3   0        0.30        0.55      0.27 o 
   9   3   0        4.04        4.04      0.55 o 
  10   3   0        9.82       12.07      0.88 o 
  -9   4   0        8.45        7.88      0.76 o 
  -8   4   0        1.23        1.58      0.41 o 
  -7   4   0       41.68       42.66      1.54 o 
  -6   4   0       24.07       19.11      0.61 o 
  -5   4   0        3.67        2.88      0.25 o 
  -4   4   0      258.07      250.22      4.04 o 
  -3   4   0      344.13      369.70      5.76 o 
  -2   4   0      423.42      460.58      7.07 o 
  -1   4   0      689.02      729.35     11.01 o 
   0   4   0       94.82       96.88      1.44 o 
   1   4   0      522.87      578.99      7.82 o 
   2   4   0      659.98      697.28      8.57 o 
   3   4   0       87.23      105.48      1.87 o 
   4   4   0       18.82       15.74      0.30 o 
   5   4   0      311.97      312.39      7.07 o 
   6   4   0        7.41        5.60      0.33 o 
   7   4   0       13.11       14.20      0.80 o 
   8   4   0        0.90        1.12      0.33 o 
   9   4   0        0.23       -0.28      0.28 o 
  10   4   0        6.02        6.83      0.73 o 
  -9   5   0        0.50        0.86      0.43 o 
  -8   5   0        3.40        3.16      0.55 o 
  -7   5   0        5.27        6.16      0.63 o 
  -6   5   0        0.02        0.15      0.17 o 
  -5   5   0      246.38      262.76      5.25 o 
  -4   5   0      163.32      154.69      3.60 o 
  -3   5   0      233.52      240.73      3.90 o 
  -2   5   0        0.17        0.04      0.10 o 
  -1   5   0       53.61       48.02      0.96 o 
   0   5   0      186.38      181.40      2.80 o 
   1   5   0       40.58       53.15      0.79 o 
   2   5   0       11.92       10.04      0.33 o 
   3   5   0      534.05      575.84      8.88 o 
   4   5   0       33.22       39.28      0.86 o 
   5   5   0      398.22      430.29      6.78 o 
   6   5   0       47.13       43.51      1.02 o 
   7   5   0        3.93        3.90      0.48 o 
   8   5   0        0.33        0.12      0.27 o 
   9   5   0        6.75        8.89      0.79 o 
  10   5   0        2.37        3.01      0.59 o 
  -8   6   0        2.21        2.22      0.50 o 
  -7   6   0        3.93        2.15      0.46 o 
  -6   6   0       69.82       71.01      1.53 o 
  -5   6   0      142.24      144.33      2.60 o 
  -4   6   0      155.86      144.36      2.56 o 
  -3   6   0        1.39        0.56      0.17 o 
  -2   6   0        4.00        5.74      0.30 o 
  -1   6   0        2.34        5.04      0.27 o 
   0   6   0       49.58       40.21      0.79 o 
   1   6   0      575.27      637.48      7.89 o 
   2   6   0        0.15        0.08      0.07 o 
   3   6   0       32.53       38.42      2.62 o 
   4   6   0       40.90       31.79      0.77 o 
   5   6   0        1.52        1.41      0.21 o 
   6   6   0      121.84      114.68      3.08 o 
   7   6   0       11.13        8.86      0.65 o 
   8   6   0        7.01        7.38      0.70 o 
   9   6   0        0.40        0.70      0.41 o 
  10   6   0        0.50        1.58      0.49 o 
  -8   7   0        0.18        0.56      0.39 o 
  -7   7   0        0.01        0.27      0.29 o 
  -6   7   0       25.84       24.06      0.81 o 
  -5   7   0        0.01       -0.04      0.21 o 
  -4   7   0       15.56       18.53      1.03 o 
  -3   7   0       26.27       22.85      0.68 o 
  -2   7   0       23.15       23.43      1.26 o 
  -1   7   0      217.26      202.01      3.36 o 
   0   7   0       97.07       89.93      9.12 o 
   1   7   0       62.01       64.21      0.98 o 
   2   7   0       90.69       82.15      2.48 o 
   3   7   0        3.90        2.14      0.22 o 
   4   7   0       11.10       11.79      0.50 o 
   5   7   0        0.39        0.90      0.19 o 
   6   7   0        9.18       10.65      0.47 o 
   7   7   0        2.11        2.04      0.43 o 
   8   7   0        0.14        0.00      0.34 o 
   9   7   0        1.15        0.81      0.44 o 
  -7   8   0        0.72        1.09      0.38 o 
  -6   8   0        4.27        4.90      0.43 o 
  -5   8   0       33.87       36.06      2.21 o 
  -4   8   0        0.46        0.81      0.23 o 
  -3   8   0        6.82        6.44      0.39 o 
  -2   8   0        1.58        1.81      0.25 o 
  -1   8   0       20.99       14.99      0.53 o 
   0   8   0      148.33      134.99      3.34 o 
   1   8   0       96.97       94.72      2.62 o 
   2   8   0      123.84      122.09      2.18 o 
   3   8   0       49.35       48.76      1.09 o 
   4   8   0        0.19        0.09      0.14 o 
   5   8   0       48.97       48.13      1.13 o 
   6   8   0        0.17        0.38      0.19 o 
   7   8   0        0.51        0.42      0.33 o 
   8   8   0        7.23        7.20      0.75 o 
   9   8   0        1.17        1.97      0.52 o 
  -6   9   0        0.43        0.41      0.26 o 
  -5   9   0       48.72       45.71      1.24 o 
  -4   9   0       19.27       19.57      0.74 o 
  -3   9   0        0.25        0.87      0.23 o 
  -2   9   0        4.23        3.43      0.33 o 
  -1   9   0        1.74        1.89      0.26 o 
   0   9   0       62.64       53.48      1.80 o 
   1   9   0       58.15       53.85      1.79 o 
   2   9   0        3.28        3.32      0.48 o 
   3   9   0        6.78        8.82      0.65 o 
   4   9   0        0.48        0.81      0.21 o 
   5   9   0       36.18       37.79      1.00 o 
   6   9   0       26.94       27.74      0.86 o 
   7   9   0        0.51        0.36      0.35 o 
   8   9   0        1.03        2.12      0.51 o 
  -5  10   0        0.28        0.77      0.29 o 
  -4  10   0       15.54       15.27      0.85 o 
  -3  10   0        4.21        5.58      0.43 o 
  -2  10   0        5.18        6.18      0.43 o 
  -1  10   0        1.86        0.97      0.42 o 
   0  10   0       11.15        9.22      0.70 o 
   1  10   0       67.83       64.24      2.12 o 
   2  10   0        0.56        1.65      0.42 o 
   3  10   0       27.91       25.42      1.16 o 
   4  10   0        1.92        2.49      0.44 o 
   5  10   0        2.97        2.45      0.31 o 
   6  10   0       21.66       22.44      0.79 o 
   7  10   0       15.29       15.31      1.00 o 
  -4  11   0        5.88        5.51      0.97 o 
  -3  11   0        4.09        4.01      0.51 o 
  -2  11   0        1.09        1.61      0.49 o 
  -1  11   0        1.13        0.73      0.42 o 
   0  11   0        0.00        0.01      0.33 o 
   1  11   0       27.78       29.31      1.36 o 
   2  11   0       68.10       65.58      2.23 o 
   3  11   0        1.68        0.98      0.40 o 
   4  11   0       20.30       21.45      1.13 o 
   5  11   0        0.72        1.34      0.41 o 
   6  11   0        0.22        0.49      0.35 o 
  -2  12   0        0.69        0.44      0.46 o 
  -1  12   0        3.23        1.94      0.55 o 
   0  12   0        1.89        0.97      0.45 o 
   1  12   0        0.40        0.76      0.40 o 
   2  12   0       10.84       11.30      0.90 o 
   3  12   0        9.35        9.63      0.83 o 
   4  12   0        0.24        0.38      0.39 o 
   5  12   0        7.52        6.95      0.72 o 
  -4 -12   1        2.93        2.71      0.54 o 
  -3 -12   1       11.44       14.70      1.00 o 
  -2 -12   1       10.77       11.29      0.90 o 
  -1 -12   1        3.84        4.77      0.67 o 
   0 -12   1        0.01        0.24      0.38 o 
   1 -12   1        0.11        0.13      0.35 o 
   2 -12   1        7.07        8.30      0.85 o 
  -5 -11   1        0.79        1.53      0.46 o 
  -4 -11   1        0.03        0.22      0.31 o 
  -3 -11   1       10.82       10.79      0.81 o 
  -2 -11   1       33.52       41.11      1.66 o 
  -1 -11   1        3.82        5.24      0.66 o 
   0 -11   1        0.02        0.83      0.39 o 
   1 -11   1        1.84        2.30      0.50 o 
   2 -11   1       16.33       15.22      1.04 o 
   3 -11   1       11.64       11.87      0.95 o 
   4 -11   1        2.84        3.35      0.42 o 
  -6 -10   1        1.76        2.41      0.50 o 
  -5 -10   1        0.13       -0.19      0.19 o 
  -4 -10   1        0.03       -0.14      0.26 o 
  -3 -10   1       20.06       19.01      1.01 o 
  -2 -10   1        5.89        6.49      0.64 o 
  -1 -10   1        0.10        0.39      0.33 o 
   0 -10   1        4.19        3.67      0.53 o 
   1 -10   1        1.21        1.50      0.43 o 
   2 -10   1       16.63       19.54      0.72 o 
   3 -10   1       55.72       51.06      1.30 o 
   4 -10   1       16.09       15.91      0.70 o 
   5 -10   1        8.46        7.56      0.64 o 
  -8  -9   1        2.67        3.05      0.61 o 
  -7  -9   1        5.15        4.35      0.63 o 
  -6  -9   1       11.85       10.41      0.77 o 
  -5  -9   1        0.53        0.65      0.22 o 
  -4  -9   1        1.69        1.31      0.24 o 
  -3  -9   1        0.99        0.46      0.18 o 
  -2  -9   1        3.64        3.86      0.50 o 
  -1  -9   1       46.20       40.25      1.50 o 
   0  -9   1       21.87       22.77      1.07 o 
   1  -9   1       59.84       59.49      2.00 o 
   2  -9   1        0.80        0.62      0.20 o 
   3  -9   1       19.89       22.74      0.76 o 
   4  -9   1       53.53       47.25      1.33 o 
   5  -9   1        5.48        4.16      0.49 o 
   6  -9   1       20.74       20.02      1.08 o 
  -8  -8   1        0.12       -0.16      0.36 o 
  -7  -8   1        7.79        7.82      0.71 o 
  -6  -8   1       13.80       13.92      0.86 o 
  -5  -8   1        0.18       -0.05      0.16 o 
  -4  -8   1       17.71       14.68      0.54 o 
  -3  -8   1        2.35        2.11      0.25 o 
  -2  -8   1       73.79       81.29      1.59 o 
  -1  -8   1      129.76      127.11      3.33 o 
   0  -8   1       43.47       35.00      0.86 o 
   1  -8   1       33.74       32.02      0.96 o 
   2  -8   1      123.05      120.70      2.24 o 
   3  -8   1        1.55        2.31      0.28 o 
   4  -8   1        0.35        0.35      0.20 o 
   5  -8   1       11.68        9.82      0.53 o 
   6  -8   1        1.06        1.10      0.30 o 
   7  -8   1       13.12       13.88      0.67 o 
  -9  -7   1       17.49       17.50      1.14 o 
  -8  -7   1        1.16        1.58      0.44 o 
  -7  -7   1        1.82        2.95      0.51 o 
  -6  -7   1        0.01       -0.19      0.23 o 
  -5  -7   1        0.01        0.07      0.16 o 
  -4  -7   1        0.26        0.53      0.59 o 
  -3  -7   1      158.46      141.63      3.86 o 
  -2  -7   1      249.20      227.84     10.28 o 
  -1  -7   1       12.86       12.71      0.53 o 
   0  -7   1       43.36       39.28      0.88 o 
   1  -7   1       12.10       10.70      0.42 o 
   2  -7   1      159.81      156.87      2.72 o 
   3  -7   1       23.01       24.05      1.40 o 
   4  -7   1        2.08        1.89      0.27 o 
   5  -7   1       15.95       14.07      0.80 o 
   6  -7   1        3.12        3.18      0.35 o 
   7  -7   1       14.50       11.85      0.59 o 
   8  -7   1       17.90       18.15      1.11 o 
  -9  -6   1        0.78        0.66      0.38 o 
  -8  -6   1        8.10        7.85      0.73 o 
  -7  -6   1       18.59       19.87      1.03 o 
  -6  -6   1        0.67        0.78      0.29 o 
  -5  -6   1        0.81        0.85      0.20 o 
  -4  -6   1        7.27        7.00      0.35 o 
  -3  -6   1       34.45       32.75      0.78 o 
  -2  -6   1      121.39      106.02      1.88 o 
  -1  -6   1      124.60      120.88      1.66 o 
   0  -6   1        2.88        1.22      0.11 o 
   1  -6   1       19.75       18.54      0.66 o 
   2  -6   1        2.21        1.11      0.18 o 
   3  -6   1       73.82       66.20      2.11 o 
   4  -6   1       32.05       32.68      0.85 o 
   5  -6   1       13.56       13.65      1.09 o 
   6  -6   1        0.51        0.32      0.19 o 
   7  -6   1        9.57        9.51      0.51 o 
   8  -6   1       18.05       16.13      1.01 o 
   9  -6   1        0.01       -0.28      0.31 o 
  -9  -5   1        3.91        3.56      0.57 o 
  -8  -5   1        7.03        6.03      0.65 o 
  -7  -5   1        7.98        8.67      0.68 o 
  -6  -5   1       61.36       63.88      1.97 o 
  -5  -5   1       49.23       48.34      1.08 o 
  -4  -5   1      185.77      190.92      3.17 o 
  -3  -5   1       44.12       37.10      0.95 o 
  -2  -5   1       83.04       77.58      1.10 o 
  -1  -5   1      455.41      484.03      6.02 o 
   0  -5   1       42.81       38.75      0.62 o 
   1  -5   1      351.88      425.54      5.32 o 
   2  -5   1       53.84       54.84      1.09 o 
   3  -5   1      180.90      177.55      2.97 o 
   4  -5   1      171.98      165.47      2.83 o 
   5  -5   1      198.05      211.00      3.56 o 
   6  -5   1       11.12        8.28      0.43 o 
   7  -5   1        0.01        0.08      0.25 o 
   8  -5   1        3.27        3.59      0.56 o 
   9  -5   1        1.93        2.02      0.50 o 
 -10  -4   1        5.51        6.70      0.73 o 
  -9  -4   1        2.51        2.72      0.50 o 
  -8  -4   1       17.36       18.09      1.00 o 
  -7  -4   1       17.49       16.95      0.88 o 
  -6  -4   1       22.98       23.92      1.03 o 
  -5  -4   1       18.15       20.00      0.86 o 
  -4  -4   1       13.71       17.85      0.50 o 
  -3  -4   1      415.37      461.43      5.74 o 
  -2  -4   1      660.64      668.78      8.23 o 
  -1  -4   1      152.77      138.84      1.81 o 
   0  -4   1      112.01      121.18      1.64 o 
   1  -4   1      257.13      279.71      3.52 o 
   2  -4   1     1030.00     1122.58     16.87 o 
   3  -4   1       11.75        7.46      0.31 o 
   4  -4   1        2.92        1.43      0.18 o 
   5  -4   1       82.51       85.04      1.62 o 
   6  -4   1       42.91       46.58      1.07 o 
   7  -4   1       12.74       11.63      0.50 o 
   8  -4   1       22.31       23.39      1.13 o 
   9  -4   1        9.10        8.79      0.78 o 
  10  -4   1        0.76        0.23      0.38 o 
 -10  -3   1        0.66        1.23      0.44 o 
  -9  -3   1        0.13        0.36      0.33 o 
  -8  -3   1        1.81        1.91      0.38 o 
  -7  -3   1       28.71       25.11      1.08 o 
  -6  -3   1       14.59       12.39      0.73 o 
  -5  -3   1       15.86       17.73      0.38 o 
  -4  -3   1      101.29      110.21      1.50 o 
  -3  -3   1      178.18      189.01      2.43 o 
  -2  -3   1      160.16      152.27      1.96 o 
  -1  -3   1      121.99      116.30      1.51 o 
   0  -3   1        2.93        3.27      0.12 o 
   1  -3   1      524.95      558.47      6.88 o 
   2  -3   1      328.79      335.25      5.17 o 
   3  -3   1      347.68      359.30      4.50 o 
   4  -3   1       43.55       47.69      0.74 o 
   5  -3   1       14.06       14.84      0.46 o 
   6  -3   1      121.36      126.79      2.24 o 
   7  -3   1       55.14       48.37      1.10 o 
   8  -3   1       47.33       47.62      1.67 o 
   9  -3   1       24.93       25.91      1.22 o 
  10  -3   1        1.52        1.18      0.43 o 
 -10  -2   1       12.25       16.82      1.05 o 
  -9  -2   1        0.12        0.54      0.32 o 
  -8  -2   1        9.33        8.72      0.65 o 
  -7  -2   1       48.36       42.39      1.46 o 
  -6  -2   1      590.98      576.28      8.81 o 
  -5  -2   1      243.60      251.77      3.25 o 
  -4  -2   1       82.61       75.37      1.07 o 
  -3  -2   1      575.83      612.38      7.54 o 
  -2  -2   1       16.53       15.05      0.27 o 
  -1  -2   1       11.19        7.32      0.28 o 
   0  -2   1     1296.39     1352.61     16.58 o 
   1  -2   1       93.13       95.48      1.25 o 
   2  -2   1      534.13      539.35      6.64 o 
   3  -2   1     1304.30     1380.19     16.83 o 
   4  -2   1     2020.70     2136.37     26.09 o 
   5  -2   1       83.00       84.96      1.23 o 
   6  -2   1      222.55      210.30      8.28 o 
   7  -2   1       28.79       19.32      0.71 o 
   8  -2   1        9.70        8.96      0.43 o 
   9  -2   1       17.41       19.12      1.00 o 
  10  -2   1        4.72        5.92      0.67 o 
  -9  -1   1        0.58        1.05      0.38 o 
  -8  -1   1       17.54       16.69      0.89 o 
  -7  -1   1       25.47       26.72      0.73 o 
  -6  -1   1       16.79       14.39      1.16 o 
  -5  -1   1       87.49       93.44      1.33 o 
  -4  -1   1       10.05        6.25      0.22 o 
  -3  -1   1        3.63        7.18      0.19 o 
  -2  -1   1     1648.19     1721.91     25.61 o 
  -1  -1   1      241.95      256.87      3.18 o 
   0  -1   1      300.88      332.68      4.10 o 
   1  -1   1      783.14      822.33     10.10 o 
   2  -1   1      128.51      149.25      1.89 o 
   3  -1   1     1075.45     1138.50     13.89 o 
   4  -1   1      505.12      571.23      7.06 o 
   5  -1   1       20.00       19.02      0.40 o 
   6  -1   1      143.78      144.17      2.42 o 
   7  -1   1       41.42       45.84      0.81 o 
   8  -1   1       48.32       47.47      1.07 o 
   9  -1   1        7.86        8.45      0.66 o 
  -8   0   1        3.73        3.90      0.55 o 
  -7   0   1       76.61       74.47      1.49 o 
  -6   0   1        2.99        2.50      0.23 o 
  -5   0   1        4.35        4.40      0.19 o 
  -4   0   1        0.17        1.45      0.10 o 
  -3   0   1       64.01       62.74      0.88 o 
  -2   0   1      943.43      989.23     14.94 o 
  -1   0   1     2384.42     2357.01     35.06 o 
   0   0   1     2086.87     2013.87     30.08 o 
   1   0   1      147.85      143.44      1.80 o 
   2   0   1     1227.13     1239.49     15.14 o 
   3   0   1       18.34       16.02      0.34 o 
   4   0   1      507.81      533.50      6.60 o 
   5   0   1        3.95        5.15      0.21 o 
   6   0   1       13.56       14.33      0.55 o 
   7   0   1       42.01       40.16      0.85 o 
   8   0   1        2.05        2.12      0.20 o 
   9   0   1        0.46        1.01      0.29 o 
  -9   1   1        0.07        0.03      0.28 o 
  -8   1   1       10.46       12.08      0.75 o 
  -7   1   1       34.52       29.28      0.79 o 
  -6   1   1       83.29       75.52      2.43 o 
  -5   1   1      153.39      142.33      1.93 o 
  -4   1   1       25.95       37.60      0.62 o 
  -3   1   1     1916.63     2028.81     24.76 o 
  -2   1   1      117.35      112.68      1.46 o 
  -1   1   1     1548.72     1604.02     19.65 o 
   0   1   1     1044.27     1093.11     14.38 o 
   1   1   1     1145.34     1157.69     17.59 o 
   2   1   1     1221.28     1236.51     15.14 o 
   3   1   1     1033.90     1086.61     13.25 o 
   4   1   1       86.17       80.97      1.31 o 
   5   1   1     1423.97     1462.13     17.85 o 
   6   1   1        3.19        3.49      0.21 o 
   7   1   1     1496.12     1436.04     42.79 o 
   8   1   1        0.02       -0.11      0.11 o 
   9   1   1       36.10       29.61      1.23 o 
  10   1   1        5.40        7.78      0.70 o 
  -9   2   1        2.10        2.32      0.50 o 
  -8   2   1       17.52       18.04      0.95 o 
  -7   2   1       31.66       29.89      1.20 o 
  -6   2   1      145.64      142.83      2.46 o 
  -5   2   1       39.34       42.53      0.72 o 
  -4   2   1        0.01       -0.01      0.07 o 
  -3   2   1       11.72       13.35      0.29 o 
  -2   2   1       16.32       14.37      0.29 o 
  -1   2   1      174.72      179.59      2.27 o 
   0   2   1      401.82      403.46      4.97 o 
   1   2   1     2849.67     2952.32     36.20 o 
   2   2   1     4363.69     4247.39     64.15 o 
   3   2   1      647.69      676.15      8.30 o 
   4   2   1      134.77      139.72      1.83 o 
   5   2   1        3.71        5.57      0.20 o 
   6   2   1      204.70      214.81      2.82 o 
   7   2   1       12.37       12.26      0.60 o 
   8   2   1       60.49       50.03      1.41 o 
   9   2   1        9.93        9.46      0.70 o 
  10   2   1        6.37        5.02      0.61 o 
  11   2   1        0.01        0.24      0.34 o 
  -9   3   1        0.25        0.21      0.35 o 
  -8   3   1        6.50        8.63      0.70 o 
  -7   3   1       10.70       12.43      0.76 o 
  -6   3   1       20.87       24.11      1.03 o 
  -5   3   1        0.01        0.43      0.14 o 
  -4   3   1       21.68       25.15      0.48 o 
  -3   3   1        7.61       11.27      0.26 o 
  -2   3   1        0.68        0.76      0.07 o 
  -1   3   1      434.45      418.70      5.19 o 
   0   3   1     5409.95     5446.04    106.30 o 
   1   3   1      217.10      196.81      2.48 o 
   2   3   1      199.16      200.06      3.16 o 
   3   3   1     2050.97     2264.63     34.28 o 
   4   3   1      629.81      698.81     10.43 o 
   5   3   1       48.60       55.29      0.84 o 
   6   3   1        0.04        0.05      0.13 o 
   7   3   1      751.45      779.14     12.02 o 
   8   3   1        5.66        6.05      0.38 o 
   9   3   1       84.69       79.24      2.42 o 
  10   3   1        1.13        0.73      0.36 o 
  11   3   1       19.51       19.06      1.11 o 
  -9   4   1        0.37        0.06      0.38 o 
  -8   4   1        1.68        1.67      0.44 o 
  -7   4   1       18.88       20.84      1.04 o 
  -6   4   1       16.59       15.12      0.83 o 
  -5   4   1       63.87       61.54      1.26 o 
  -4   4   1       15.31       14.55      1.41 o 
  -3   4   1       66.86       70.10      1.31 o 
  -2   4   1      429.07      459.12      7.06 o 
  -1   4   1      456.78      467.91      5.81 o 
   0   4   1      631.04      680.43      8.36 o 
   1   4   1      404.42      389.41      4.83 o 
   2   4   1       79.95       80.24      1.39 o 
   3   4   1      544.28      575.22      8.82 o 
   4   4   1      254.17      277.40      4.41 o 
   5   4   1      155.94      150.93      3.65 o 
   6   4   1        0.82        5.90      0.46 o 
   7   4   1       10.22       11.98      0.48 o 
   8   4   1       12.01       13.72      0.54 o 
   9   4   1        6.05        6.89      0.66 o 
  10   4   1        1.20        1.25      0.43 o 
  11   4   1        0.01       -0.27      0.27 o 
  -8   5   1        3.74        2.93      0.54 o 
  -7   5   1       11.63       11.76      0.82 o 
  -6   5   1       54.62       55.84      1.85 o 
  -5   5   1       13.42       13.01      0.98 o 
  -4   5   1        0.66        0.94      0.26 o 
  -3   5   1        0.08       -0.01      0.13 o 
  -2   5   1      100.30      103.34      1.82 o 
  -1   5   1      140.80      130.62      2.20 o 
   0   5   1       86.03       97.37      1.33 o 
   1   5   1      427.37      407.71      5.08 o 
   2   5   1        2.44        1.48      0.10 o 
   3   5   1      178.71      162.34      2.70 o 
   4   5   1      173.75      171.95      2.87 o 
   5   5   1        0.82        0.79      0.20 o 
   6   5   1        0.05        0.35      0.68 o 
   7   5   1       13.84       15.44      0.55 o 
   8   5   1        1.67        1.31      0.25 o 
   9   5   1       15.50       14.81      0.93 o 
  10   5   1       10.25        9.44      0.80 o 
  -8   6   1        2.27        3.01      0.59 o 
  -7   6   1        3.01        3.39      0.56 o 
  -6   6   1       62.36       58.09      1.96 o 
  -5   6   1        4.33        4.35      0.34 o 
  -4   6   1      199.06      198.24      3.38 o 
  -3   6   1        9.29        8.24      0.83 o 
  -2   6   1       51.74       43.88      0.97 o 
  -1   6   1      167.60      173.85      2.89 o 
   0   6   1        0.16        0.59      0.08 o 
   1   6   1       97.50       87.83      1.24 o 
   2   6   1      200.13      189.36      2.47 o 
   3   6   1       42.85       35.35      0.80 o 
   4   6   1      186.47      175.24      2.96 o 
   5   6   1       42.13       44.49      1.00 o 
   6   6   1       21.89       17.91      0.59 o 
   7   6   1        0.61        1.94      0.30 o 
   8   6   1        0.23       -0.01      0.27 o 
   9   6   1        6.85        7.42      0.73 o 
  10   6   1       24.25       25.03      1.30 o 
  -7   7   1        6.90        7.90      0.76 o 
  -6   7   1        3.10        3.10      0.53 o 
  -5   7   1        7.06        7.58      0.47 o 
  -4   7   1       54.07       55.85      1.27 o 
  -3   7   1       10.17        9.54      0.45 o 
  -2   7   1       55.44       53.50      1.16 o 
  -1   7   1      280.88      284.89      4.60 o 
   0   7   1      119.22      126.84      3.23 o 
   1   7   1       64.17       60.86      0.94 o 
   2   7   1       54.56       52.00      1.33 o 
   3   7   1       36.74       38.82      2.77 o 
   4   7   1        0.57        0.47      0.15 o 
   5   7   1       85.62       76.53      1.53 o 
   6   7   1       31.25       32.46      0.86 o 
   7   7   1        2.42        3.41      0.33 o 
   8   7   1       36.60       37.32      1.58 o 
   9   7   1        0.35        0.80      0.42 o 
  10   7   1        0.30        0.34      0.35 o 
  -7   8   1        0.16        0.47      0.34 o 
  -6   8   1        3.50        4.87      0.65 o 
  -5   8   1       83.39       88.41      2.18 o 
  -4   8   1        6.06        5.54      0.64 o 
  -3   8   1       13.02       12.19      0.52 o 
  -2   8   1       33.41       33.16      0.87 o 
  -1   8   1       29.47       22.96      1.57 o 
   0   8   1      123.52      125.42      2.24 o 
   1   8   1        1.67        1.86      0.38 o 
   2   8   1       60.99       57.65      1.19 o 
   3   8   1        1.76        1.14      0.21 o 
   4   8   1       18.21       18.31      0.60 o 
   5   8   1       46.33       43.11      1.04 o 
   6   8   1       10.41        9.10      0.46 o 
   7   8   1        1.04        1.26      0.25 o 
   8   8   1        1.28        1.10      0.44 o 
   9   8   1        2.78        3.11      0.60 o 
  -6   9   1        3.48        3.40      0.57 o 
  -5   9   1       23.24       23.86      1.01 o 
  -4   9   1       10.75       12.72      0.87 o 
  -3   9   1        2.48        2.22      0.30 o 
  -2   9   1       41.14       38.80      1.01 o 
  -1   9   1       60.73       55.03      2.43 o 
   0   9   1       69.28       66.96      2.10 o 
   1   9   1       21.32       23.41      1.08 o 
   2   9   1        0.35        0.15      0.28 o 
   3   9   1        6.79        6.09      0.55 o 
   4   9   1       16.29       14.88      0.56 o 
   5   9   1       29.35       28.60      0.83 o 
   6   9   1        7.01        6.01      0.41 o 
   7   9   1        4.43        4.60      0.40 o 
   8   9   1        0.88        1.52      0.47 o 
   9   9   1        2.35        3.77      0.67 o 
  -5  10   1        0.21        0.11      0.24 o 
  -4  10   1        7.87        8.90      0.55 o 
  -3  10   1        0.06        0.12      0.22 o 
  -2  10   1        0.70        0.68      0.36 o 
  -1  10   1       52.70       55.74      1.95 o 
   0  10   1       40.33       41.31      1.59 o 
   1  10   1       20.34       22.83      1.12 o 
   2  10   1       37.08       35.97      1.43 o 
   3  10   1       37.25       35.92      1.42 o 
   4  10   1        1.19        1.83      0.43 o 
   5  10   1        0.45        0.42      0.26 o 
   6  10   1       31.75       26.97      0.87 o 
   7  10   1        0.18       -0.06      0.25 o 
   8  10   1        3.38        5.89      0.73 o 
  -4  11   1        0.47        0.31      0.34 o 
  -3  11   1        2.25        1.82      0.36 o 
  -2  11   1        7.44        7.95      0.79 o 
  -1  11   1        3.13        3.70      0.58 o 
   0  11   1        2.93        3.86      0.59 o 
   1  11   1       22.61       21.17      1.13 o 
   2  11   1        5.91        5.69      0.65 o 
   3  11   1       22.67       20.49      1.11 o 
   4  11   1       11.14       12.73      0.88 o 
   5  11   1        5.66        5.41      0.63 o 
   6  11   1        5.00        4.57      0.59 o 
   7  11   1        3.11        3.23      0.69 o 
  -2  12   1        9.27        8.45      0.87 o 
  -1  12   1        7.30        8.71      0.86 o 
   0  12   1        9.09       11.10      0.92 o 
   1  12   1        1.02        1.28      0.48 o 
   2  12   1        5.74        5.43      0.66 o 
   3  12   1        0.05        0.03      0.34 o 
   4  12   1       12.14       13.17      0.95 o 
   5  12   1        6.08        6.76      0.73 o 
  -3 -12   2        8.98       10.46      0.88 o 
  -2 -12   2        0.35        0.20      0.38 o 
  -1 -12   2        9.32       10.67      0.90 o 
   0 -12   2        1.23        0.43      0.39 o 
   1 -12   2       10.94       13.75      1.01 o 
  -4 -11   2        2.54        3.15      0.52 o 
  -3 -11   2        5.92        7.49      0.71 o 
  -2 -11   2        6.05        7.08      0.71 o 
  -1 -11   2        0.00       -0.06      0.33 o 
   0 -11   2        9.49        8.84      0.75 o 
   1 -11   2        2.04        2.14      0.48 o 
   2 -11   2       14.59       17.69      1.10 o 
   3 -11   2        1.24        1.06      0.50 o 
   4 -11   2        3.51        3.75      0.43 o 
  -6 -10   2        0.38        0.54      0.38 o 
  -5 -10   2       13.83       14.19      0.90 o 
  -4 -10   2        7.83        8.05      0.66 o 
  -3 -10   2       12.54       12.89      0.86 o 
  -2 -10   2        1.58        1.65      0.42 o 
  -1 -10   2        0.40        0.13      0.31 o 
   0 -10   2        7.15        8.25      0.72 o 
   1 -10   2       11.69       11.50      0.81 o 
   2 -10   2       28.22       27.06      1.30 o 
   3 -10   2       17.42       16.27      0.69 o 
   4 -10   2        0.05       -0.02      0.22 o 
   5 -10   2       20.07       23.54      0.88 o 
  -7  -9   2        0.97        1.56      0.47 o 
  -6  -9   2        3.01        3.23      0.56 o 
  -5  -9   2        2.73        2.43      0.47 o 
  -4  -9   2        0.64        0.50      0.20 o 
  -3  -9   2        6.83        7.45      0.42 o 
  -2  -9   2        0.57        0.06      0.29 o 
  -1  -9   2       39.64       37.73      1.45 o 
   0  -9   2       61.60       64.98      2.10 o 
   1  -9   2       34.48       34.39      1.40 o 
   2  -9   2       20.07       17.89      0.67 o 
   3  -9   2       33.50       30.61      0.91 o 
   4  -9   2        0.33        0.28      0.26 o 
   5  -9   2        5.71        5.42      0.48 o 
   6  -9   2       21.35       24.25      0.89 o 
  -8  -8   2        4.38        4.23      0.67 o 
  -7  -8   2        5.89        6.04      0.71 o 
  -6  -8   2        0.98        1.06      0.42 o 
  -5  -8   2        0.02        0.13      0.29 o 
  -4  -8   2       26.78       25.99      0.76 o 
  -3  -8   2        1.55        1.70      0.25 o 
  -2  -8   2        5.26        5.37      0.35 o 
  -1  -8   2       15.15       15.06      0.81 o 
   0  -8   2       13.45       13.08      0.48 o 
   1  -8   2       82.78       76.51      5.55 o 
   2  -8   2       40.83       41.64      1.11 o 
   3  -8   2        5.58        5.00      0.36 o 
   4  -8   2        7.50        5.77      0.50 o 
   5  -8   2        5.75        6.15      0.43 o 
   6  -8   2       34.87       35.06      1.04 o 
   7  -8   2        2.05        2.56      0.39 o 
  -8  -7   2        0.10        0.26      0.39 o 
  -7  -7   2        8.13        8.66      0.78 o 
  -6  -7   2        0.45        0.04      0.28 o 
  -5  -7   2       17.57       15.71      0.88 o 
  -4  -7   2       33.27       29.52      0.79 o 
  -3  -7   2       46.17       43.65      1.03 o 
  -2  -7   2       32.30       32.52      1.17 o 
  -1  -7   2        6.69        6.13      0.32 o 
   0  -7   2        4.16        4.96      0.38 o 
   1  -7   2       81.23       78.67      1.52 o 
   2  -7   2       46.54       38.55      2.51 o 
   3  -7   2        1.91        2.54      0.27 o 
   4  -7   2        0.41        0.35      0.21 o 
   5  -7   2       42.65       42.88      1.09 o 
   6  -7   2       58.88       57.71      1.37 o 
   7  -7   2       33.53       33.23      1.00 o 
   8  -7   2        1.26        1.71      0.34 o 
  -9  -6   2        7.70        9.24      0.86 o 
  -8  -6   2       13.45       13.20      0.92 o 
  -7  -6   2        0.81        0.88      0.35 o 
  -6  -6   2        1.58        3.74      0.52 o 
  -5  -6   2       53.42       53.77      1.77 o 
  -4  -6   2       72.93       69.21      1.39 o 
  -3  -6   2        0.14       -0.12      0.12 o 
  -2  -6   2        4.04        5.40      0.61 o 
  -1  -6   2       95.45       88.15      1.28 o 
   0  -6   2       27.46       26.21      0.50 o 
   1  -6   2       45.66       42.03      0.91 o 
   2  -6   2       38.07       25.43      2.34 o 
   3  -6   2       72.18       67.67      1.37 o 
   4  -6   2       55.75       51.50      1.16 o 
   5  -6   2       87.29       85.56      1.72 o 
   6  -6   2       31.86       32.03      0.90 o 
   7  -6   2       25.74       25.87      0.86 o 
   8  -6   2       14.00       15.75      0.68 o 
   9  -6   2        1.77        1.18      0.45 o 
  -9  -5   2       10.42       10.53      0.85 o 
  -8  -5   2        4.97        4.99      0.63 o 
  -7  -5   2        7.51        6.61      0.65 o 
  -6  -5   2       38.27       37.91      1.44 o 
  -5  -5   2       13.70       13.21      0.76 o 
  -4  -5   2       92.99       89.07      2.61 o 
  -3  -5   2       78.60       70.88      1.35 o 
  -2  -5   2       15.04       16.81      0.36 o 
  -1  -5   2       10.28       13.09      0.31 o 
   0  -5   2       18.52       20.29      0.40 o 
   1  -5   2        1.04        0.31      0.22 o 
   2  -5   2      315.07      305.82      4.84 o 
   3  -5   2      171.13      178.23      2.98 o 
   4  -5   2        9.42        8.92      0.40 o 
   5  -5   2       12.05       11.04      0.79 o 
   6  -5   2       13.31       12.91      0.53 o 
   7  -5   2        0.05        0.45      0.26 o 
   8  -5   2        6.55        6.63      0.44 o 
   9  -5   2        4.75        5.41      0.65 o 
  -9  -4   2        0.76        1.22      0.41 o 
  -8  -4   2       16.80       15.42      0.95 o 
  -7  -4   2        7.84        8.71      0.67 o 
  -6  -4   2       93.30       85.79      2.48 o 
  -5  -4   2       52.79       51.36      1.64 o 
  -4  -4   2       11.76       14.04      0.63 o 
  -3  -4   2      266.90      269.93      3.45 o 
  -2  -4   2      971.54     1015.01     12.44 o 
  -1  -4   2       32.35       35.15      0.57 o 
   0  -4   2       38.38       41.93      0.65 o 
   1  -4   2      864.59      941.91     11.54 o 
   2  -4   2      807.13      824.21     10.14 o 
   3  -4   2       49.18       55.89      0.83 o 
   4  -4   2       27.60       31.63      0.76 o 
   5  -4   2        8.11        8.61      0.39 o 
   6  -4   2        5.51        4.04      0.33 o 
   7  -4   2       45.95       49.40      1.15 o 
   8  -4   2        0.04       -0.02      0.18 o 
   9  -4   2        0.09        0.08      0.29 o 
  10  -4   2        2.15        2.07      0.54 o 
  -9  -3   2        4.37        4.92      0.65 o 
  -8  -3   2        6.25        7.80      0.68 o 
  -7  -3   2       24.76       21.93      1.05 o 
  -6  -3   2      128.57      128.39      3.36 o 
  -5  -3   2      133.86      130.05      2.23 o 
  -4  -3   2       46.73       42.75      0.87 o 
  -3  -3   2      364.05      389.69      4.88 o 
  -2  -3   2        5.38        3.35      0.21 o 
  -1  -3   2       11.76       13.59      0.36 o 
   0  -3   2      179.59      179.24      2.30 o 
   1  -3   2      226.35      221.13      2.81 o 
   2  -3   2      789.73      813.06      9.98 o 
   3  -3   2       77.86       71.09      1.01 o 
   4  -3   2       60.53       59.09      0.89 o 
   5  -3   2       33.81       31.19      0.75 o 
   6  -3   2        0.41        0.19      0.14 o 
   7  -3   2       82.77       83.92      1.66 o 
   8  -3   2        1.10        1.75      0.26 o 
   9  -3   2        2.79        2.43      0.31 o 
  10  -3   2        0.09       -0.30      0.31 o 
  -9  -2   2        4.17        5.06      0.63 o 
  -8  -2   2        3.22        3.46      0.50 o 
  -7  -2   2        3.98        3.44      0.47 o 
  -6  -2   2       31.93       29.28      0.76 o 
  -5  -2   2       67.01       57.57      2.89 o 
  -4  -2   2      179.32      179.63      2.35 o 
  -3  -2   2      244.65      239.77      3.05 o 
  -2  -2   2      171.18      177.86      2.28 o 
  -1  -2   2        0.04        0.16      0.11 o 
   0  -2   2      497.00      517.77      6.37 o 
   1  -2   2       95.76      103.32      1.36 o 
   2  -2   2        8.85        8.45      0.24 o 
   3  -2   2     1450.52     1544.77     18.84 o 
   4  -2   2        8.99        5.51      0.27 o 
   5  -2   2        0.60        0.84      0.61 o 
   6  -2   2       29.67       22.84      0.89 o 
   7  -2   2        0.64        0.77      0.34 o 
   8  -2   2      122.63      116.12      2.16 o 
   9  -2   2       11.53       12.18      0.55 o 
  10  -2   2        1.33        1.00      0.38 o 
  -9  -1   2       19.25       23.98      1.20 o 
  -8  -1   2        8.82        9.91      0.70 o 
  -7  -1   2        0.20        0.46      0.19 o 
  -6  -1   2       43.23       33.99      0.84 o 
  -5  -1   2       17.95       18.54      0.54 o 
  -4  -1   2       94.97       98.67      1.37 o 
  -3  -1   2      354.87      428.80      5.33 o 
  -2  -1   2      580.34      583.14      8.73 o 
  -1  -1   2     1585.15     1543.67     18.88 o 
   0  -1   2     2293.47     2423.28     34.31 o 
   2  -1   2      849.54      909.64     11.11 o 
   3  -1   2        5.21        5.32      0.16 o 
   4  -1   2      116.50      129.25      1.73 o 
   5  -1   2       53.04       76.42      1.12 o 
   6  -1   2       18.94       18.02      0.41 o 
   7  -1   2        0.56        0.34      0.12 o 
   8  -1   2      169.58      169.96      2.92 o 
   9  -1   2       37.52       40.59      1.01 o 
  10  -1   2       15.11       15.86      0.93 o 
  -8   0   2        1.31        1.23      0.45 o 
  -7   0   2       23.42       22.73      0.70 o 
  -6   0   2        5.47        6.21      0.34 o 
  -5   0   2       18.15       17.49      0.52 o 
  -4   0   2       11.30        7.60      0.86 o 
  -3   0   2      269.20      275.62      6.09 o 
  -2   0   2        0.26        0.22      0.08 o 
  -1   0   2      207.07      232.26      3.57 o 
   0   0   2      499.84      527.72      6.49 o 
   1   0   2        6.39        3.32      0.11 o 
   2   0   2      336.48      350.63      4.34 o 
   3   0   2      239.64      252.28      3.17 o 
   4   0   2      181.69      206.47      2.65 o 
   5   0   2      236.46      246.41      3.17 o 
   6   0   2       34.88       36.80      0.65 o 
   7   0   2       80.34       77.61      1.21 o 
   8   0   2        6.82        6.52      0.30 o 
   9   0   2       17.48       18.31      0.58 o 
  -9   1   2        0.02        0.10      0.33 o 
  -8   1   2        0.00        0.03      0.26 o 
  -7   1   2       23.18       19.60      0.64 o 
  -6   1   2       45.65       40.30      1.36 o 
  -5   1   2       23.25       21.62      0.60 o 
  -4   1   2       31.72       27.71      0.50 o 
  -3   1   2     1930.71     2139.68     26.04 o 
  -2   1   2      257.04      264.25      3.32 o 
  -1   1   2       36.29       33.00      0.58 o 
   0   1   2      371.26      398.95      4.92 o 
   1   1   2     3867.29     3749.47     57.46 o 
   2   1   2       22.48       26.11      0.64 o 
   3   1   2      469.56      450.41      5.56 o 
   4   1   2      649.46      690.12      8.49 o 
   5   1   2       13.31       12.64      0.30 o 
   6   1   2      341.79      342.77      4.37 o 
   7   1   2      380.57      373.65      4.79 o 
   8   1   2        0.15        0.18      0.24 o 
   9   1   2        8.90        8.73      0.63 o 
  10   1   2        7.38        7.45      0.65 o 
  -9   2   2        4.23        4.90      0.63 o 
  -8   2   2       11.15       14.39      0.88 o 
  -7   2   2       17.88       15.74      0.86 o 
  -6   2   2       57.28       44.04      2.17 o 
  -5   2   2        0.02       -0.07      0.11 o 
  -4   2   2      133.87      144.95      1.96 o 
  -3   2   2      301.95      306.56      3.88 o 
  -2   2   2      185.27      175.61      2.26 o 
  -1   2   2        1.02        2.30      0.13 o 
   0   2   2      293.54      316.94      3.93 o 
   1   2   2      946.68      960.90     11.73 o 
   2   2   2     1881.62     1979.95     24.26 o 
   3   2   2        7.74       10.94      0.89 o 
   4   2   2      317.74      346.60      4.34 o 
   5   2   2       64.92       65.18      0.96 o 
   6   2   2       97.17       95.63      1.37 o 
   7   2   2      207.87      197.83      2.65 o 
   8   2   2      203.93      202.92      3.44 o 
   9   2   2       19.83       15.89      0.58 o 
  10   2   2        1.59        2.57      0.47 o 
  11   2   2        0.52        0.25      0.36 o 
  -9   3   2       17.23       20.73      1.17 o 
  -8   3   2        9.66        9.11      0.76 o 
  -7   3   2        0.71        1.00      0.34 o 
  -6   3   2        0.01        0.94      0.28 o 
  -5   3   2       19.65       16.59      0.80 o 
  -4   3   2       26.13       25.10      0.49 o 
  -3   3   2       79.06       73.11      1.06 o 
  -2   3   2      744.98      763.87      9.39 o 
  -1   3   2       43.61       50.17      0.89 o 
   0   3   2       80.90       88.40      1.18 o 
   1   3   2      879.09      902.39     11.02 o 
   2   3   2      648.98      707.92      9.76 o 
   3   3   2      649.92      685.10      8.65 o 
   4   3   2      247.59      253.01      3.21 o 
   5   3   2        3.73        5.19      0.18 o 
   6   3   2       14.70       12.73      0.32 o 
   7   3   2        4.46        4.66      0.31 o 
   8   3   2       38.16       36.03      0.91 o 
   9   3   2       48.00       47.74      1.44 o 
  10   3   2        3.01        2.20      0.47 o 
  11   3   2        0.18        0.34      0.32 o 
  -8   4   2       17.65       16.06      1.02 o 
  -7   4   2        3.20        3.68      0.53 o 
  -6   4   2        7.23        7.17      0.59 o 
  -5   4   2        9.68        9.11      0.63 o 
  -4   4   2      144.80      150.47      2.57 o 
  -3   4   2      419.76      420.98      6.55 o 
  -2   4   2      162.01      157.90      2.08 o 
  -1   4   2       98.01      111.80      1.50 o 
   0   4   2       33.29       43.04      0.66 o 
   1   4   2        5.24        7.38      0.20 o 
   2   4   2       73.77       70.63      0.99 o 
   3   4   2      325.89      332.14      5.20 o 
   4   4   2      691.53      770.79     11.78 o 
   5   4   2       66.06       61.23      1.21 o 
   6   4   2       28.20       30.75      4.03 o 
   7   4   2       79.13       68.30      2.55 o 
   8   4   2        3.28        2.60      0.27 o 
   9   4   2       13.46       13.88      0.87 o 
  10   4   2       12.56       13.03      0.88 o 
  11   4   2        2.98        3.11      0.60 o 
  -8   5   2        7.52        7.68      0.78 o 
  -7   5   2       31.32       30.54      1.38 o 
  -6   5   2        4.51        3.93      0.54 o 
  -5   5   2       96.05      100.68      2.79 o 
  -4   5   2       72.71       69.37      2.04 o 
  -3   5   2      229.92      227.35      3.72 o 
  -2   5   2       37.02       32.91      1.47 o 
  -1   5   2       45.32       42.79      0.67 o 
   0   5   2       38.49       47.27      0.73 o 
   1   5   2      342.05      375.93      4.71 o 
   2   5   2     2020.86     2025.99     24.65 o 
   3   5   2      173.74      175.65      2.89 o 
   4   5   2        1.63        0.81      0.14 o 
   5   5   2       70.70       79.20      1.50 o 
   6   5   2        6.14        6.01      0.35 o 
   7   5   2       30.15       28.43      1.55 o 
   8   5   2        2.43        1.59      0.25 o 
   9   5   2       44.52       44.33      3.89 o 
  10   5   2        0.58        0.31      0.36 o 
  11   5   2        4.41        5.18      0.69 o 
  -8   6   2        0.39        1.36      0.51 o 
  -7   6   2       24.25       24.93      1.27 o 
  -6   6   2       19.51       19.73      1.08 o 
  -5   6   2       83.78       87.23      2.55 o 
  -4   6   2        2.18        2.85      0.28 o 
  -3   6   2       21.59       22.42      0.67 o 
  -2   6   2       91.25       89.69      1.68 o 
  -1   6   2      273.85      277.05      4.43 o 
   0   6   2       44.41       48.02      0.76 o 
   1   6   2      447.83      433.62      5.43 o 
   2   6   2       79.33       71.29      1.04 o 
   3   6   2       33.46       31.83      0.75 o 
   4   6   2      107.24      103.63      1.87 o 
   5   6   2        0.40        0.16      0.14 o 
   6   6   2        8.96       11.33      0.46 o 
   7   6   2        2.08        1.35      0.23 o 
   8   6   2       19.59       20.53      0.71 o 
   9   6   2        4.29        4.08      0.38 o 
  10   6   2        7.94        7.16      0.75 o 
  -7   7   2        8.05        9.28      0.88 o 
  -6   7   2       17.96       16.71      0.99 o 
  -5   7   2        9.31        7.90      0.71 o 
  -4   7   2       55.70       63.78      1.64 o 
  -3   7   2        1.21        0.87      0.21 o 
  -2   7   2        0.32        0.48      0.17 o 
  -1   7   2       21.18       22.30      0.64 o 
   0   7   2       66.64       67.59      1.32 o 
   1   7   2      239.28      228.75      2.99 o 
   2   7   2       52.27       47.23      1.25 o 
   3   7   2      515.37      492.79      7.71 o 
   4   7   2       54.10       52.31      1.13 o 
   5   7   2       16.63       13.87      0.59 o 
   6   7   2       10.42       13.27      0.83 o 
   7   7   2        0.02        0.34      0.18 o 
   8   7   2       18.64       19.92      0.72 o 
   9   7   2        0.86        0.71      0.26 o 
  10   7   2        2.27        1.63      0.46 o 
  -6   8   2        6.02        6.92      0.75 o 
  -5   8   2       24.78       23.69      1.19 o 
  -4   8   2       49.57       51.36      1.26 o 
  -3   8   2       70.84       66.38      1.45 o 
  -2   8   2       31.28       33.72      0.89 o 
  -1   8   2        9.86       10.38      0.44 o 
   0   8   2        0.08        0.26      0.26 o 
   1   8   2       18.54       19.54      0.57 o 
   2   8   2       18.54       18.48      0.88 o 
   3   8   2      252.06      253.03      4.17 o 
   4   8   2       39.46       40.75      2.86 o 
   5   8   2        9.51       11.19      0.48 o 
   6   8   2       31.02       30.75      1.94 o 
   7   8   2       16.28       17.52      0.65 o 
   8   8   2        0.57        0.92      0.26 o 
   9   8   2        1.35        0.28      0.37 o 
  10   8   2        0.05        0.15      0.38 o 
  -5   9   2        0.25        0.30      0.36 o 
  -4   9   2        7.08        8.50      0.52 o 
  -3   9   2       16.65       18.30      0.69 o 
  -2   9   2       42.01       42.45      1.68 o 
  -1   9   2       97.74       91.63      2.57 o 
   0   9   2        4.07        4.69      0.53 o 
   1   9   2        9.28        8.07      0.62 o 
   2   9   2       78.14       70.76      2.17 o 
   3   9   2       41.89       33.66      1.30 o 
   4   9   2        0.77        0.57      0.19 o 
   5   9   2        6.38        5.27      0.37 o 
   6   9   2        0.21        0.16      0.19 o 
   7   9   2       34.00       32.10      1.07 o 
   8   9   2        1.94        2.07      0.39 o 
   9   9   2        5.86        6.39      0.76 o 
  -4  10   2        8.81        9.29      0.57 o 
  -3  10   2       15.84       15.81      0.79 o 
  -2  10   2       24.12       25.11      0.82 o 
  -1  10   2       26.31       28.13      1.28 o 
   0  10   2        7.39        7.69      0.69 o 
   1  10   2        0.03        0.05      0.29 o 
   2  10   2       59.05       58.19      1.96 o 
   3  10   2       27.64       31.75      1.32 o 
   4  10   2        0.78        0.41      0.31 o 
   5  10   2        0.84        0.29      0.19 o 
   6  10   2        0.30       -0.19      0.19 o 
   7  10   2        6.54        7.58      0.49 o 
   8  10   2        6.47        7.48      0.78 o 
  -3  11   2        4.19        3.55      0.53 o 
  -2  11   2       29.79       35.03      1.55 o 
  -1  11   2        3.20        6.31      0.70 o 
   0  11   2        1.05        0.41      0.35 o 
   1  11   2        2.42        2.30      0.50 o 
   2  11   2        3.21        2.09      0.51 o 
   3  11   2       38.01       37.91      1.55 o 
   4  11   2       24.60       27.21      1.29 o 
   5  11   2        4.60        4.00      0.56 o 
   6  11   2        3.30        4.30      0.59 o 
   7  11   2        0.65        1.26      0.30 o 
  -1  12   2       16.82       20.42      1.25 o 
   0  12   2        9.31       13.30      1.00 o 
   1  12   2        5.50        5.07      0.66 o 
   2  12   2        3.87        3.48      0.57 o 
   3  12   2        1.46        1.26      0.44 o 
   4  12   2        1.79        0.98      0.41 o 
   5  12   2        2.23        2.03      0.50 o 
   6  12   2        3.04        2.96      0.53 o 
  -3 -11   3        1.89        2.05      0.49 o 
  -2 -11   3        4.11        5.29      0.65 o 
  -1 -11   3        2.19        3.01      0.57 o 
   0 -11   3        4.32        4.61      0.63 o 
   1 -11   3        0.13        0.28      0.34 o 
   2 -11   3        6.71        6.34      0.72 o 
   3 -11   3       13.64       16.11      1.08 o 
  -5 -10   3        7.68        8.10      0.75 o 
  -3 -10   3        2.37        3.48      0.52 o 
  -2 -10   3        1.19        1.10      0.40 o 
  -1 -10   3        1.34        2.07      0.46 o 
   0 -10   3       17.99       17.87      1.03 o 
   1 -10   3        1.75        1.23      0.42 o 
   2 -10   3        2.41        2.87      0.53 o 
   3 -10   3        0.12        0.14      0.22 o 
   4 -10   3        8.75       10.81      0.59 o 
   5 -10   3       11.96       12.59      0.66 o 
  -6  -9   3       14.36       14.62      1.00 o 
  -5  -9   3        3.24        3.59      0.56 o 
  -4  -9   3       10.38       12.21      0.80 o 
  -3  -9   3        4.32        5.45      0.38 o 
  -2  -9   3        2.04        3.11      0.48 o 
  -1  -9   3       67.41       67.26      2.14 o 
   0  -9   3       32.96       34.89      1.41 o 
   1  -9   3       51.23       49.26      1.76 o 
   2  -9   3        1.91        2.53      0.31 o 
   3  -9   3        1.60        1.53      0.27 o 
   4  -9   3        5.42        5.33      0.43 o 
   5  -9   3        1.59        1.39      0.30 o 
   6  -9   3       14.11       14.91      0.71 o 
  -7  -8   3        1.06        1.51      0.51 o 
  -6  -8   3       11.60       13.20      0.94 o 
  -5  -8   3        0.61        1.09      0.40 o 
  -4  -8   3        1.54        2.05      0.44 o 
  -3  -8   3        1.75        1.58      0.25 o 
  -2  -8   3        5.86        5.53      0.35 o 
  -1  -8   3      146.45      146.81      3.79 o 
   0  -8   3       60.39       62.02      1.95 o 
   1  -8   3       20.54       19.25      0.65 o 
   2  -8   3       16.30       15.14      0.57 o 
   3  -8   3        0.27        0.77      0.21 o 
   4  -8   3       13.76       14.15      0.60 o 
   5  -8   3        9.03        9.95      0.54 o 
   6  -8   3        0.32        0.39      0.25 o 
   7  -8   3        0.00       -0.30      0.30 o 
  -8  -7   3        0.56        0.03      0.42 o 
  -7  -7   3        1.61        1.68      0.46 o 
  -6  -7   3        0.04        0.03      0.34 o 
  -5  -7   3       88.89       90.81      2.69 o 
  -4  -7   3        0.28        0.86      0.30 o 
  -3  -7   3       14.84       14.38      0.53 o 
  -2  -7   3        2.71        2.54      0.26 o 
  -1  -7   3       15.43       15.81      0.70 o 
   0  -7   3      123.42      119.65      1.71 o 
   1  -7   3      108.74      104.14      1.92 o 
   2  -7   3        7.32        6.60      0.37 o 
   3  -7   3       18.76       19.20      0.70 o 
   4  -7   3        3.05        3.26      0.31 o 
   5  -7   3       38.04       39.77      1.06 o 
   6  -7   3       19.03       16.89      0.69 o 
   7  -7   3        8.14        7.14      0.49 o 
   8  -7   3        1.85        1.74      0.76 o 
  -8  -6   3        0.12        0.67      0.39 o 
  -7  -6   3        0.29        0.23      0.34 o 
  -6  -6   3        1.08        0.35      0.34 o 
  -5  -6   3       70.15       70.28      2.20 o 
  -4  -6   3       43.82       45.18      1.56 o 
  -3  -6   3        5.46        5.23      0.32 o 
  -2  -6   3       81.62       83.57      1.76 o 
  -1  -6   3       21.45       18.98      0.52 o 
   0  -6   3       79.89       84.01      1.25 o 
   1  -6   3       15.02       11.07      0.31 o 
   2  -6   3        8.73        5.33      0.32 o 
   3  -6   3        5.36        5.10      0.32 o 
   4  -6   3      103.78      104.76      1.99 o 
   5  -6   3      119.16      114.24      3.00 o 
   6  -6   3      111.43      113.61      2.21 o 
   7  -6   3       18.70       19.56      1.05 o 
   8  -6   3        1.72        1.61      0.31 o 
   9  -6   3        1.49        1.33      0.37 o 
  -8  -5   3        4.29        3.08      0.56 o 
  -7  -5   3        5.95        6.28      0.68 o 
  -6  -5   3       22.34       24.86      1.16 o 
  -5  -5   3       16.02       16.21      0.90 o 
  -4  -5   3      106.48      116.43      3.07 o 
  -3  -5   3       13.72       11.03      0.40 o 
  -2  -5   3       98.24      102.86      1.46 o 
  -1  -5   3      479.40      504.84      6.32 o 
   0  -5   3       67.89       54.59      0.86 o 
   1  -5   3        0.20        0.95      0.13 o 
   2  -5   3       15.54       14.04      0.34 o 
   3  -5   3        2.21        3.67      0.27 o 
   4  -5   3       15.52       14.02      0.50 o 
   5  -5   3      119.04      119.59      2.20 o 
   6  -5   3      120.32      125.41      2.34 o 
   7  -5   3        0.06        0.11      0.19 o 
   8  -5   3        0.00        0.08      0.21 o 
   9  -5   3        0.26        0.02      0.24 o 
  -9  -4   3       11.96       15.98      1.04 o 
  -8  -4   3        4.11        5.04      0.66 o 
  -7  -4   3        0.01        0.10      0.29 o 
  -6  -4   3       20.63       17.80      0.95 o 
  -5  -4   3        0.45        0.37      0.29 o 
  -4  -4   3       44.70       41.17      1.40 o 
  -3  -4   3       10.36       11.76      0.31 o 
  -2  -4   3        6.01        6.75      0.27 o 
  -1  -4   3        3.23        3.91      0.28 o 
   0  -4   3       29.00       36.48      0.61 o 
   1  -4   3      702.98      720.00      8.89 o 
   2  -4   3      246.19      242.94      3.13 o 
   3  -4   3       68.64       65.41      1.21 o 
   4  -4   3       30.90       26.40      0.68 o 
   5  -4   3       48.04       46.63      2.48 o 
   6  -4   3       14.26       14.96      0.54 o 
   7  -4   3       10.23       12.70      0.59 o 
   8  -4   3        0.64        0.24      0.19 o 
   9  -4   3       15.36       15.89      0.67 o 
  10  -4   3        6.64        5.94      0.72 o 
  -9  -3   3        0.90        1.03      0.40 o 
  -8  -3   3       19.29       15.48      0.95 o 
  -7  -3   3        2.68        3.02      0.51 o 
  -6  -3   3      203.45      188.89      4.72 o 
  -5  -3   3      226.83      224.12      5.35 o 
  -4  -3   3       23.28       23.59      0.61 o 
  -3  -3   3       68.90       68.51      1.01 o 
  -2  -3   3       29.94       32.03      0.54 o 
  -1  -3   3       65.54       59.97      0.88 o 
   0  -3   3      180.29      184.91      2.40 o 
   1  -3   3       44.45       55.77      0.83 o 
   2  -3   3      232.71      212.05      2.73 o 
   3  -3   3      430.08      455.98      5.69 o 
   4  -3   3      523.53      516.98      6.46 o 
   5  -3   3      549.61      571.53      7.14 o 
   6  -3   3       35.49       37.10      0.88 o 
   7  -3   3        0.87        1.52      0.40 o 
   8  -3   3       27.43       25.49      0.78 o 
   9  -3   3       25.99       26.09      0.82 o 
  10  -3   3        0.29        0.29      0.33 o 
  -9  -2   3        2.02        3.64      0.58 o 
  -8  -2   3        0.25        0.03      0.29 o 
  -7  -2   3        5.97        4.41      0.54 o 
  -6  -2   3       14.23       16.37      0.57 o 
  -5  -2   3      113.83      104.27      1.90 o 
  -4  -2   3        7.36        8.05      0.39 o 
  -3  -2   3        3.91        3.00      0.20 o 
  -2  -2   3      331.76      347.87      4.36 o 
  -1  -2   3       73.56       71.99      1.01 o 
   0  -2   3     1417.58     1444.83     17.60 o 
   1  -2   3      286.24      334.94      4.19 o 
   2  -2   3       37.96       47.53      0.71 o 
   3  -2   3       35.73       37.56      0.92 o 
   4  -2   3      274.27      302.52      3.85 o 
   5  -2   3       48.06       38.89      0.67 o 
   6  -2   3       66.00       62.50      0.99 o 
   7  -2   3        3.93        5.28      0.33 o 
   8  -2   3        0.51        0.93      0.34 o 
   9  -2   3        8.51        8.14      0.45 o 
  10  -2   3        2.82        3.23      0.38 o 
  11  -2   3        0.70        1.11      0.45 o 
  -9  -1   3        7.89        8.09      0.75 o 
  -8  -1   3        0.40        0.52      0.34 o 
  -7  -1   3        1.03        0.37      0.30 o 
  -6  -1   3        0.56        0.46      0.17 o 
  -5  -1   3       40.42       41.33      0.95 o 
  -4  -1   3       61.39       60.51      1.19 o 
  -3  -1   3        0.32        1.67      0.17 o 
  -2  -1   3       23.80       24.20      0.55 o 
  -1  -1   3       15.00       16.88      0.30 o 
   0  -1   3       16.46       23.66      0.39 o 
   1  -1   3     4515.67     4522.56     55.25 o 
   2  -1   3     3718.53     3767.54     46.42 o 
   3  -1   3      365.94      382.31      4.77 o 
   4  -1   3       67.89       57.13      0.88 o 
   5  -1   3        1.00        1.68      0.25 o 
   6  -1   3        1.77        2.93      0.17 o 
   7  -1   3       15.14       16.79      0.43 o 
   8  -1   3       30.31       34.22      0.70 o 
   9  -1   3        1.22        1.34      0.25 o 
  10  -1   3       27.64       29.89      0.89 o 
  -8   0   3        6.75        7.41      0.66 o 
  -7   0   3        1.30        2.63      0.37 o 
  -6   0   3       91.14       81.36      1.62 o 
  -5   0   3        8.74        9.47      0.40 o 
  -4   0   3       56.02       50.37      1.04 o 
  -3   0   3      100.34      102.55      1.77 o 
  -2   0   3      721.30      823.56     12.31 o 
  -1   0   3      159.36      158.16      2.51 o 
   0   0   3      367.98      375.34      4.65 o 
   1   0   3     4630.29     4627.73     56.49 o 
   2   0   3      645.11      694.63      8.52 o 
   3   0   3       16.67       17.54      0.33 o 
   4   0   3      210.74      248.27      3.17 o 
   5   0   3      643.27      702.24      8.69 o 
   6   0   3      221.56      212.35      2.80 o 
   7   0   3        1.19        0.93      0.14 o 
   8   0   3      134.86      129.51      1.88 o 
   9   0   3        8.17        8.13      0.34 o 
  10   0   3        0.78        1.31      0.36 o 
  -8   1   3        5.78        6.39      0.63 o 
  -7   1   3        0.02        0.01      0.17 o 
  -6   1   3       60.69       61.14      1.32 o 
  -5   1   3       39.99       42.34      0.97 o 
  -4   1   3        0.64        1.88      0.30 o 
  -3   1   3        2.23        1.63      0.23 o 
  -2   1   3      162.29      159.28      2.57 o 
  -1   1   3      115.98      122.58      1.99 o 
   0   1   3     2009.82     2012.16     24.53 o 
   1   1   3      721.52      725.38      8.90 o 
   2   1   3      283.91      292.89      3.66 o 
   3   1   3        2.75        2.33      0.23 o 
   4   1   3      100.90      111.64      1.51 o 
   5   1   3       22.76       20.16      0.50 o 
   6   1   3       84.25       77.60      1.16 o 
   7   1   3       20.37       21.29      0.49 o 
   8   1   3       16.68       16.14      0.62 o 
   9   1   3        3.44        3.53      0.30 o 
  10   1   3        1.80        1.64      0.28 o 
  -9   2   3        3.61        5.47      0.70 o 
  -8   2   3        2.03        1.60      0.44 o 
  -7   2   3        2.41        1.48      0.37 o 
  -6   2   3       55.36       43.51      1.55 o 
  -5   2   3       86.11       86.89      1.66 o 
  -4   2   3      146.34      141.25      2.40 o 
  -3   2   3       54.53       66.16      0.98 o 
  -2   2   3      213.35      235.49      3.01 o 
  -1   2   3       52.43       61.85      0.88 o 
   0   2   3      259.24      233.99      2.95 o 
   1   2   3     1857.80     1965.32     24.05 o 
   2   2   3      366.51      351.76      4.37 o 
   3   2   3       25.83       27.98      0.46 o 
   4   2   3     1530.85     1674.08     20.39 o 
   5   2   3       75.21       69.72      1.03 o 
   6   2   3       10.06       10.42      0.29 o 
   7   2   3       87.31       80.20      3.05 o 
   8   2   3      492.70      498.27      7.87 o 
   9   2   3        1.14        1.52      0.45 o 
  10   2   3        8.48        9.26      0.49 o 
  11   2   3        3.62        3.17      0.55 o 
  -8   3   3        0.94        1.11      0.43 o 
  -7   3   3        0.16        0.08      0.28 o 
  -6   3   3        6.99        5.37      0.56 o 
  -5   3   3        0.09       -0.14      0.20 o 
  -4   3   3       58.28       60.53      1.21 o 
  -3   3   3      144.69      144.25      1.95 o 
  -2   3   3        0.97        1.58      0.23 o 
  -1   3   3      750.63      766.66      9.42 o 
   0   3   3      202.07      198.15      3.12 o 
   1   3   3      259.75      278.52      3.50 o 
   2   3   3      120.71      108.73      1.45 o 
   3   3   3        0.07        0.29      0.12 o 
   4   3   3      123.63      135.37      1.80 o 
   5   3   3      174.15      180.76      2.37 o 
   6   3   3      112.65      108.59      1.53 o 
   7   3   3      171.51      153.20     11.35 o 
   8   3   3        3.29        3.81      0.35 o 
   9   3   3       43.70       44.98      1.10 o 
  10   3   3        0.18        0.11      0.21 o 
  11   3   3        2.31        1.73      0.46 o 
  -8   4   3        2.25        2.34      0.54 o 
  -7   4   3        0.06        0.10      0.30 o 
  -6   4   3        5.59        5.28      0.57 o 
  -5   4   3        0.38        0.86      0.30 o 
  -4   4   3       56.53       55.97      1.75 o 
  -3   4   3      263.33      283.24      3.65 o 
  -2   4   3       18.61       19.33      0.40 o 
  -1   4   3       33.75       35.76      0.59 o 
   0   4   3       86.89       73.05      1.04 o 
   1   4   3       53.16       57.24      0.84 o 
   2   4   3      385.08      407.54      5.08 o 
   3   4   3       22.50       20.27      0.47 o 
   4   4   3       48.79       58.93      0.87 o 
   5   4   3       97.01       95.23      1.34 o 
   6   4   3       24.01       22.30      0.62 o 
   7   4   3       19.03       18.52      0.59 o 
   8   4   3       38.89       39.50      0.98 o 
   9   4   3        5.76        4.60      0.37 o 
  10   4   3       20.33       19.76      0.72 o 
  11   4   3        2.07        3.06      0.56 o 
  -8   5   3        7.30        7.91      0.84 o 
  -7   5   3       14.36       17.54      1.07 o 
  -6   5   3        7.37        8.57      0.70 o 
  -5   5   3        0.58        0.46      0.26 o 
  -4   5   3       78.00       74.53      2.19 o 
  -3   5   3      737.03      747.89     12.28 o 
  -2   5   3       37.55       35.65      0.82 o 
  -1   5   3      107.57      101.12      1.41 o 
   0   5   3       17.23        9.84      0.27 o 
   1   5   3        4.11        9.97      0.26 o 
   2   5   3      378.98      386.20      4.85 o 
   3   5   3        3.78        4.83      0.38 o 
   4   5   3        0.80        0.51      0.13 o 
   5   5   3       40.40       36.54      0.85 o 
   6   5   3      109.08      110.73      2.04 o 
   7   5   3       25.88       18.39      0.61 o 
   8   5   3       27.22       22.41      1.22 o 
   9   5   3        0.50        1.26      0.27 o 
  10   5   3       22.23       24.40      0.84 o 
  11   5   3       17.38       21.03      1.21 o 
  -7   6   3        0.00        0.14      0.40 o 
  -6   6   3       38.97       41.30      1.63 o 
  -5   6   3       18.96       18.73      1.01 o 
  -4   6   3        6.84        7.07      0.57 o 
  -3   6   3       76.07       76.53      1.53 o 
  -2   6   3      495.24      497.02      7.75 o 
  -1   6   3       81.73       80.41      1.52 o 
   0   6   3      584.36      579.28      7.22 o 
   1   6   3      197.89      193.86      2.55 o 
   2   6   3      174.73      165.18      2.20 o 
   3   6   3       51.54       52.62      0.82 o 
   4   6   3        3.03        4.39      0.28 o 
   5   6   3        5.84        4.12      0.28 o 
   6   6   3       75.49       75.40      1.51 o 
   7   6   3       36.83       36.13      0.94 o 
   8   6   3       32.34       28.19      1.39 o 
   9   6   3       51.38       55.09      3.86 o 
  10   6   3        0.02        0.10      0.24 o 
  11   6   3        0.17        0.63      0.38 o 
  -6   7   3        0.98        0.94      0.41 o 
  -5   7   3       73.52       75.88      2.41 o 
  -4   7   3       80.91       83.65      2.50 o 
  -3   7   3      102.91       97.95      1.90 o 
  -2   7   3        2.39        2.20      0.26 o 
  -1   7   3       53.29       53.23      2.18 o 
   0   7   3       97.50       90.17      1.68 o 
   1   7   3      392.66      386.55      4.90 o 
   2   7   3        1.05        0.77      0.16 o 
   3   7   3      237.21      218.92      3.62 o 
   4   7   3       95.26       90.74      2.14 o 
   5   7   3       12.97       12.30      0.48 o 
   6   7   3       94.25      102.64      1.97 o 
   7   7   3        0.34       -0.08      0.17 o 
   8   7   3       11.22       10.14      0.60 o 
   9   7   3        1.68        1.11      0.30 o 
  10   7   3        2.12        1.10      0.30 o 
  -6   8   3        7.30        6.92      0.76 o 
  -5   8   3        9.64       11.08      0.85 o 
  -4   8   3      113.72      113.47      3.21 o 
  -3   8   3       12.63       12.64      0.70 o 
  -2   8   3       47.40       45.62      1.10 o 
  -1   8   3        0.33        0.75      0.21 o 
   0   8   3        0.01        0.44      0.19 o 
   1   8   3      129.91      120.13      2.14 o 
   2   8   3      463.57      426.42      9.71 o 
   3   8   3        0.40        0.51      0.29 o 
   4   8   3       11.83       11.65      0.72 o 
   5   8   3        0.23        0.21      0.17 o 
   6   8   3       21.65       21.64      0.70 o 
   7   8   3       50.15       51.71      1.25 o 
   8   8   3        1.98        2.34      0.33 o 
   9   8   3        2.77        1.59      0.33 o 
  10   8   3        6.74        8.64      0.86 o 
  -5   9   3        4.25        4.56      0.63 o 
  -4   9   3        1.01        1.47      0.44 o 
  -3   9   3       44.07       46.94      1.67 o 
  -2   9   3        0.44        0.56      0.44 o 
  -1   9   3        0.12        0.02      0.17 o 
   0   9   3        9.51        8.62      0.45 o 
   1   9   3       25.02       25.44      1.11 o 
   2   9   3      169.86      158.50      4.08 o 
   3   9   3       11.26        9.09      0.68 o 
   4   9   3       42.41       41.82      1.03 o 
   5   9   3       17.58       18.88      0.71 o 
   6   9   3        3.10        2.86      0.32 o 
   7   9   3       22.69       20.96      1.02 o 
   8   9   3       25.42       23.42      0.84 o 
   9   9   3        0.02        0.07      0.28 o 
  -4  10   3        7.74        9.09      0.82 o 
  -3  10   3       16.07       17.52      0.73 o 
  -2  10   3        0.00        0.00      0.39 o 
  -1  10   3        5.71        5.89      0.42 o 
   0  10   3        0.61        0.66      0.36 o 
   1  10   3        1.77        1.57      0.41 o 
   2  10   3       10.99       13.72      0.85 o 
   3  10   3       77.77       77.40      2.39 o 
   4  10   3        1.31        1.92      0.46 o 
   5  10   3       26.37       29.25      1.85 o 
   6  10   3       37.76       40.13      1.09 o 
   7  10   3        0.78        1.31      0.29 o 
   8  10   3        1.88        1.52      0.48 o 
   9  10   3        0.23        0.45      0.32 o 
  -3  11   3        5.50        5.83      0.53 o 
  -2  11   3       10.17       13.94      1.04 o 
  -1  11   3       12.54       13.98      0.96 o 
   0  11   3        6.15        7.21      0.71 o 
   1  11   3        3.76        2.71      0.52 o 
   2  11   3        3.51        4.86      0.59 o 
   3  11   3       59.75       61.09      2.11 o 
   4  11   3        0.07        0.09      0.33 o 
   5  11   3        3.14        3.69      0.54 o 
   6  11   3       15.43       16.87      1.01 o 
   7  11   3        5.90        7.66      0.58 o 
   8  11   3        1.43        2.28      0.65 o 
  -1  12   3        4.90        6.85      0.79 o 
   0  12   3        8.09        9.25      0.85 o 
   1  12   3       14.72       13.74      0.99 o 
   2  12   3        5.63        4.06      0.63 o 
   3  12   3        0.04        0.23      0.38 o 
   4  12   3        0.48        1.32      0.45 o 
   5  12   3        2.66        3.58      0.58 o 
   6  12   3        0.14        0.46      0.33 o 
  -2 -11   4        7.65        9.26      0.80 o 
  -1 -11   4        0.03        0.21      0.39 o 
   0 -11   4        1.14        1.44      0.49 o 
   1 -11   4        0.54        0.11      0.36 o 
   2 -11   4        1.25        2.02      0.51 o 
   3 -11   4       21.62       24.25      1.32 o 
  -2 -10   4        4.16        5.49      0.63 o 
  -1 -10   4        4.13        6.34      0.66 o 
   0 -10   4        6.71        7.42      0.73 o 
   1 -10   4        1.96        3.19      0.54 o 
   2 -10   4       18.01       17.81      1.06 o 
   3 -10   4        4.37        5.59      0.46 o 
   4 -10   4       24.82       26.54      0.92 o 
   5 -10   4        1.53        1.54      0.34 o 
  -5  -9   4        0.22        0.85      0.41 o 
  -4  -9   4       21.83       22.17      1.15 o 
  -3  -9   4       12.45       14.54      0.88 o 
  -2  -9   4        5.18        5.79      0.58 o 
  -1  -9   4        8.46        9.91      0.75 o 
   0  -9   4        0.11        0.40      0.32 o 
   1  -9   4        1.63        2.31      0.46 o 
   2  -9   4       23.15       26.16      0.83 o 
   3  -9   4        1.92        1.64      0.28 o 
   4  -9   4       17.93       17.97      0.98 o 
   5  -9   4        8.00        8.10      0.92 o 
   6  -9   4        0.06        0.32      0.26 o 
  -6  -8   4        3.59        5.09      0.70 o 
  -5  -8   4        2.29        1.54      0.48 o 
  -4  -8   4        4.07        3.19      0.55 o 
  -3  -8   4        3.20        3.04      0.47 o 
  -2  -8   4       35.38       38.47      1.24 o 
  -1  -8   4      104.51      104.61      2.88 o 
   0  -8   4       19.27       18.54      0.93 o 
   1  -8   4        4.36        4.29      0.49 o 
   2  -8   4        2.50        2.64      0.30 o 
   3  -8   4       49.03       50.53      1.22 o 
   4  -8   4       11.20       10.71      0.52 o 
   5  -8   4        2.33        1.98      0.34 o 
   6  -8   4        9.79        9.64      0.56 o 
   7  -8   4        4.88        5.72      0.49 o 
  -7  -7   4        5.74        7.20      0.80 o 
  -6  -7   4       33.46       34.01      1.53 o 
  -5  -7   4        4.34        4.97      0.64 o 
  -4  -7   4      193.99      194.92      4.92 o 
  -3  -7   4        6.08        7.79      0.62 o 
  -2  -7   4       15.08       13.68      0.52 o 
  -1  -7   4       62.47       64.10      1.34 o 
   0  -7   4      238.51      232.39      3.11 o 
   1  -7   4       14.76       15.51      0.55 o 
   2  -7   4       27.14       25.90      0.75 o 
   3  -7   4       16.67       16.52      0.99 o 
   4  -7   4        2.19        2.62      0.30 o 
   5  -7   4        3.68        3.56      0.44 o 
   6  -7   4       12.44       12.12      0.60 o 
   7  -7   4        2.57        3.29      0.38 o 
   8  -7   4       10.07        9.33      0.56 o 
  -7  -6   4        4.66        4.29      0.68 o 
  -6  -6   4        0.29        0.93      0.41 o 
  -5  -6   4       60.84       62.05      2.08 o 
  -4  -6   4       22.53       24.36      1.13 o 
  -3  -6   4       90.42       88.72      2.51 o 
  -2  -6   4       31.84       31.32      0.80 o 
  -1  -6   4        5.66        6.44      0.27 o 
   0  -6   4       65.12       63.88      1.22 o 
   1  -6   4       96.07       91.83      1.37 o 
   2  -6   4      166.60      150.93      7.69 o 
   3  -6   4       81.06       79.05      1.58 o 
   4  -6   4        6.69        6.85      0.38 o 
   5  -6   4        4.82        3.62      0.38 o 
   6  -6   4       58.47       56.11      1.33 o 
   7  -6   4        0.48        0.45      0.24 o 
   8  -6   4       11.00       10.98      0.59 o 
   9  -6   4        3.58        3.39      0.41 o 
  -8  -5   4        3.09        3.90      0.60 o 
  -7  -5   4        1.38        2.06      0.48 o 
  -6  -5   4        0.25       -0.14      0.29 o 
  -5  -5   4        7.04        5.79      0.61 o 
  -4  -5   4       88.86       91.45      2.62 o 
  -3  -5   4       74.44       74.64      2.17 o 
  -2  -5   4      210.28      209.79      2.78 o 
  -1  -5   4      231.20      232.97      3.06 o 
   0  -5   4        1.45        1.53      0.14 o 
   1  -5   4       85.05       82.43      1.49 o 
   2  -5   4       82.47       89.92      1.33 o 
   3  -5   4      344.52      349.21      5.56 o 
   4  -5   4      110.17      108.56      2.01 o 
   5  -5   4        0.40        0.63      0.18 o 
   6  -5   4       37.17       37.90      1.11 o 
   7  -5   4        2.84        3.87      0.36 o 
   8  -5   4        0.43        0.81      0.26 o 
   9  -5   4        8.48        9.39      0.58 o 
  10  -5   4        3.63        4.64      0.69 o 
  -8  -4   4        0.13       -0.08      0.30 o 
  -7  -4   4        5.09        7.25      0.73 o 
  -6  -4   4        0.09       -0.03      0.26 o 
  -5  -4   4        7.00        5.34      0.56 o 
  -4  -4   4       12.83       12.44      0.72 o 
  -3  -4   4       68.99       68.70      1.32 o 
  -2  -4   4      102.97      104.30      1.48 o 
  -1  -4   4       43.22       37.96      0.66 o 
   0  -4   4       26.53       24.05      0.47 o 
   1  -4   4       64.12       62.61      0.96 o 
   2  -4   4        0.47        0.78      0.15 o 
   3  -4   4      226.69      225.33      2.97 o 
   4  -4   4      148.41      140.98      3.90 o 
   5  -4   4       29.85       29.76      0.90 o 
   6  -4   4       14.52       12.95      0.51 o 
   7  -4   4        0.00        0.31      0.19 o 
   8  -4   4        1.46        1.47      0.27 o 
   9  -4   4       10.21       11.16      0.89 o 
  10  -4   4        4.42        5.54      0.48 o 
  -8  -3   4        3.07        3.68      0.59 o 
  -7  -3   4        6.81        4.82      0.61 o 
  -6  -3   4        5.90        6.14      0.61 o 
  -5  -3   4       28.99       28.57      1.20 o 
  -4  -3   4       68.67       67.85      1.35 o 
  -3  -3   4       67.49       65.24      1.32 o 
  -2  -3   4      503.90      519.13      6.48 o 
  -1  -3   4      214.33      197.60      2.58 o 
   0  -3   4        1.44        1.44      0.12 o 
   1  -3   4      344.61      380.37      4.79 o 
   2  -3   4       67.61       74.57      1.09 o 
   3  -3   4        0.16        0.00      0.07 o 
   4  -3   4      265.14      269.47      3.48 o 
   5  -3   4      177.29      164.43      3.48 o 
   6  -3   4       35.68       37.74      0.91 o 
   7  -3   4        0.60        0.53      0.23 o 
   8  -3   4       78.07       74.17      1.58 o 
   9  -3   4       25.54       25.13      0.96 o 
  10  -3   4        3.06        3.21      0.38 o 
  -8  -2   4        0.12       -0.06      0.29 o 
  -7  -2   4        6.14        6.61      0.66 o 
  -6  -2   4       27.45       27.83      1.20 o 
  -5  -2   4       45.93       41.46      1.46 o 
  -4  -2   4        0.26        0.35      0.16 o 
  -3  -2   4       71.95       68.81      1.78 o 
  -2  -2   4       16.83       21.12      0.55 o 
  -1  -2   4     1007.06     1047.77     12.84 o 
   0  -2   4      462.49      470.26      5.85 o 
   1  -2   4     2024.14     2232.48     27.23 o 
   2  -2   4      854.95      970.69     11.90 o 
   3  -2   4        0.25        0.12      0.07 o 
   4  -2   4      190.74      186.69      2.46 o 
   5  -2   4      322.81      343.43      5.33 o 
   6  -2   4       67.76       70.75      2.31 o 
   7  -2   4       15.19       11.92      0.65 o 
   8  -2   4       12.81       11.94      0.51 o 
   9  -2   4       48.36       51.43      1.23 o 
  10  -2   4       27.00       31.69      0.96 o 
  11  -2   4        1.99        2.70      0.56 o 
  -8  -1   4        1.34        1.81      0.46 o 
  -7  -1   4        2.07        1.30      0.39 o 
  -6  -1   4       64.08       62.46      1.37 o 
  -5  -1   4       35.68       36.43      0.90 o 
  -4  -1   4        2.98        3.02      0.25 o 
  -3  -1   4      111.99      108.86      1.92 o 
  -2  -1   4       22.49       26.15      0.63 o 
  -1  -1   4        0.14        1.12      0.08 o 
   0  -1   4       59.57       54.92      0.80 o 
   1  -1   4      208.42      225.70      2.88 o 
   2  -1   4      362.76      421.96      5.27 o 
   3  -1   4       21.95       21.71      0.61 o 
   4  -1   4        5.52        2.38      0.14 o 
   5  -1   4      416.15      435.55      5.49 o 
   6  -1   4        0.00        0.68      0.52 o 
   7  -1   4       77.42       71.54      1.14 o 
   8  -1   4        4.26        3.76      0.24 o 
   9  -1   4        4.45        5.06      0.36 o 
  10  -1   4        5.57        7.54      0.47 o 
  11  -1   4        0.20        0.66      0.38 o 
  -8   0   4        0.15        0.76      0.37 o 
  -7   0   4        3.42        4.45      0.45 o 
  -6   0   4       36.38       31.33      0.87 o 
  -5   0   4        5.32        7.57      0.44 o 
  -4   0   4       94.81       90.17      3.74 o 
  -3   0   4       10.93       13.96      0.46 o 
  -2   0   4      706.79      801.97     12.05 o 
  -1   0   4      189.76      181.80      2.91 o 
   0   0   4       25.89       23.03      0.39 o 
   1   0   4     1233.44     1360.34     16.61 o 
   2   0   4      545.61      617.15      7.61 o 
   4   0   4      145.99      138.35      1.86 o 
   5   0   4       50.16       51.56      0.82 o 
   6   0   4       34.29       30.46      0.59 o 
   7   0   4        0.02        0.14      0.10 o 
   8   0   4      254.50      242.31      3.26 o 
   9   0   4       48.01       46.71      0.90 o 
  10   0   4        3.15        2.97      0.44 o 
  11   0   4        5.16        8.64      0.73 o 
  -8   1   4        0.05        0.72      0.38 o 
  -7   1   4       19.75       17.59      0.97 o 
  -6   1   4       28.94       27.99      0.82 o 
  -5   1   4       41.03       33.96      0.87 o 
  -4   1   4        6.33        5.87      0.32 o 
  -3   1   4       24.09       26.22      0.66 o 
  -2   1   4      197.18      202.21      3.25 o 
  -1   1   4      301.23      309.52      4.78 o 
   0   1   4      278.05      280.13      3.53 o 
   1   1   4       11.87       11.82      0.26 o 
   2   1   4      128.53      144.57      1.89 o 
   3   1   4      303.47      312.60      3.94 o 
   4   1   4      576.60      587.72      7.28 o 
   5   1   4       73.38       87.76      1.27 o 
   6   1   4       11.15       10.54      0.31 o 
   7   1   4        2.71        2.82      0.42 o 
   8   1   4       74.04       69.96      1.61 o 
   9   1   4       52.40       48.38      1.13 o 
  10   1   4        4.06        5.42      0.38 o 
  11   1   4        7.67       10.33      0.78 o 
  -8   2   4        0.06        0.31      0.37 o 
  -7   2   4        2.35        3.31      0.52 o 
  -6   2   4        8.39       10.32      0.73 o 
  -5   2   4       69.28       63.14      1.34 o 
  -4   2   4       13.49       14.83      0.51 o 
  -3   2   4        9.72       11.35      0.41 o 
  -2   2   4       30.71       47.02      0.96 o 
  -1   2   4      263.01      282.39      3.58 o 
   0   2   4      219.85      210.67      2.70 o 
   1   2   4        0.07        0.46      0.07 o 
   2   2   4        0.05       -0.05      0.05 o 
   3   2   4        9.09        6.00      0.19 o 
   4   2   4      117.36      120.76      1.66 o 
   5   2   4      499.41      513.02      6.41 o 
   6   2   4       81.64       86.87      1.28 o 
   7   2   4       57.94       56.50      0.94 o 
   8   2   4        9.95        9.13      1.11 o 
   9   2   4       14.10       14.60      0.56 o 
  10   2   4        0.73        1.24      0.26 o 
  11   2   4        3.00        2.91      0.37 o 
  -8   3   4        0.06        0.03      0.36 o 
  -7   3   4        0.81        1.79      0.43 o 
  -6   3   4       12.77       13.57      0.84 o 
  -5   3   4       15.26       17.87      0.92 o 
  -4   3   4        0.02        0.00      0.23 o 
  -3   3   4      125.32      129.70      2.25 o 
  -2   3   4      105.61      106.73      1.91 o 
  -1   3   4       36.45       44.96      0.71 o 
   0   3   4      626.83      663.73      8.19 o 
   1   3   4     2441.64     2682.72     32.74 o 
   2   3   4      179.33      191.00      2.47 o 
   3   3   4      744.00      785.15      9.67 o 
   4   3   4       11.70        9.18      0.43 o 
   5   3   4      695.66      771.72      9.53 o 
   6   3   4      141.41      136.10      1.87 o 
   7   3   4       17.75       15.71      0.54 o 
   8   3   4       14.57       14.92      0.55 o 
   9   3   4        0.10        0.07      0.18 o 
  10   3   4        2.81        3.47      0.38 o 
  11   3   4        1.51        2.19      0.34 o 
  -7   4   4        0.38        0.13      0.38 o 
  -6   4   4        6.31        6.06      0.64 o 
  -5   4   4        5.26        5.35      0.57 o 
  -4   4   4       18.63       20.09      0.95 o 
  -3   4   4       92.24       91.20      2.76 o 
  -2   4   4      484.75      519.50      6.51 o 
  -1   4   4       14.47       18.78      0.39 o 
   0   4   4       13.14        8.85      0.25 o 
   1   4   4      689.32      775.22      9.55 o 
   2   4   4      291.45      345.92      4.36 o 
   3   4   4      761.86      842.32     11.72 o 
   4   4   4      880.56      908.22     13.55 o 
   5   4   4        0.37       -0.02      0.06 o 
   6   4   4       72.69       78.88      2.05 o 
   7   4   4       24.43       22.40      1.12 o 
   8   4   4        1.67        1.71      0.26 o 
   9   4   4       28.61       26.85      0.82 o 
  10   4   4       28.69       28.88      0.90 o 
  11   4   4        0.02       -0.23      0.23 o 
  -7   5   4        4.11        5.69      0.72 o 
  -6   5   4        0.51        0.83      0.36 o 
  -5   5   4        6.37        6.71      0.65 o 
  -4   5   4        8.64        7.90      0.62 o 
  -3   5   4       60.01       55.48      1.75 o 
  -2   5   4       14.76       15.35      0.58 o 
  -1   5   4      331.39      340.12      4.34 o 
   0   5   4       96.14       82.85      1.21 o 
   1   5   4      111.66      132.43      1.96 o 
   2   5   4        0.10        0.11      0.07 o 
   3   5   4        2.40        3.31      0.29 o 
   4   5   4      342.38      349.37      4.43 o 
   5   5   4       33.14       28.72      1.04 o 
   6   5   4        5.80        4.41      0.31 o 
   7   5   4        0.00        0.06      0.16 o 
   8   5   4       27.63       24.68      0.76 o 
   9   5   4       32.43       35.37      1.42 o 
  10   5   4       11.02       11.59      0.59 o 
  11   5   4       11.12       12.22      0.71 o 
  -7   6   4        5.99        7.20      0.82 o 
  -6   6   4       16.02       20.11      1.15 o 
  -5   6   4        5.34        5.81      0.64 o 
  -4   6   4        6.74        6.40      0.60 o 
  -3   6   4       63.01       61.63      1.95 o 
  -2   6   4       19.37       16.91      0.57 o 
  -1   6   4      210.65      200.64      3.33 o 
   0   6   4       13.43       15.52      0.38 o 
   1   6   4       17.36       15.95      0.38 o 
   2   6   4        0.01        0.00      0.09 o 
   3   6   4       27.66       19.22      0.42 o 
   4   6   4      513.87      524.08      8.18 o 
   5   6   4       99.20       90.33      4.00 o 
   6   6   4       22.58       20.73      0.65 o 
   7   6   4        3.99        2.42      0.28 o 
   8   6   4        5.13        2.65      0.49 o 
   9   6   4       19.49       22.43      1.09 o 
  10   6   4        4.87        5.87      0.47 o 
  11   6   4        6.55        6.46      0.52 o 
  -6   7   4       13.45       14.41      1.00 o 
  -5   7   4        3.81        4.67      0.62 o 
  -4   7   4        5.50        6.64      0.65 o 
  -3   7   4        4.13        4.99      0.53 o 
  -2   7   4        8.32        7.65      0.50 o 
  -1   7   4      138.13      134.99      7.73 o 
   0   7   4       67.43       61.09      1.26 o 
   1   7   4       20.99       16.98      0.50 o 
   2   7   4       12.51       14.63      0.37 o 
   3   7   4       49.25       47.19      1.57 o 
   4   7   4       61.35       64.96      1.34 o 
   5   7   4      326.56      332.96      5.40 o 
   6   7   4        0.29        0.08      0.36 o 
   7   7   4       38.88       39.97      1.05 o 
   8   7   4       20.00       23.31      0.79 o 
   9   7   4        8.38        7.18      0.49 o 
  10   7   4        9.16        7.82      1.16 o 
  11   7   4        0.52        0.20      0.27 o 
  -5   8   4        5.62        6.98      0.74 o 
  -4   8   4        2.09        2.89      0.50 o 
  -3   8   4        1.29        2.10      0.43 o 
  -2   8   4        3.22        3.21      0.32 o 
  -1   8   4        1.51        2.09      0.26 o 
   0   8   4      564.69      535.69      8.37 o 
   1   8   4      108.51      100.52      1.87 o 
   2   8   4      122.29      119.19      3.14 o 
   3   8   4       57.88       56.30      1.21 o 
   4   8   4      456.56      433.61      6.91 o 
   5   8   4        3.59        2.95      0.35 o 
   6   8   4      165.22      164.49      2.95 o 
   7   8   4        0.55        0.29      0.31 o 
   8   8   4       55.58       56.82      1.39 o 
   9   8   4        0.09        0.08      0.26 o 
  10   8   4        5.14        6.98      0.55 o 
  -4   9   4        5.22        5.25      0.65 o 
  -3   9   4        1.79        1.81      0.43 o 
  -2   9   4        7.39        6.23      0.43 o 
  -1   9   4        0.74        0.55      0.20 o 
   0   9   4       34.65       32.77      1.32 o 
   1   9   4      231.65      222.80      5.46 o 
   2   9   4       14.75       16.26      0.88 o 
   3   9   4      155.51      150.68      3.93 o 
   4   9   4       25.81       30.12      0.84 o 
   5   9   4       30.66       30.51      0.87 o 
   6   9   4       21.51       20.17      0.71 o 
   7   9   4       49.10       44.38      1.16 o 
   8   9   4        1.19        2.06      0.35 o 
   9   9   4       38.62       40.02      1.18 o 
  10   9   4        0.01       -0.07      0.36 o 
  -3  10   4        1.18        1.02      0.36 o 
  -2  10   4        7.00        6.93      0.48 o 
  -1  10   4       29.75       29.88      1.19 o 
   0  10   4        0.47        0.45      0.31 o 
   1  10   4        2.36        3.63      0.50 o 
   2  10   4       20.32       20.75      1.05 o 
   3  10   4       26.93       23.27      1.13 o 
   4  10   4      167.46      155.24      4.11 o 
   5  10   4       28.87       28.95      0.88 o 
   6  10   4        0.29        0.66      0.25 o 
   7  10   4        0.76        0.43      0.36 o 
   8  10   4        4.76        2.95      0.58 o 
   9  10   4        7.04        9.26      0.61 o 
  -2  11   4        2.19        3.05      0.40 o 
  -1  11   4        7.99        9.15      0.80 o 
   0  11   4       10.83       11.74      0.88 o 
   1  11   4       20.51       22.70      1.16 o 
   2  11   4        5.49        6.48      0.68 o 
   3  11   4        0.43        1.08      0.43 o 
   4  11   4        5.63        4.42      0.61 o 
   5  11   4        6.88        7.43      0.70 o 
   6  11   4        4.56        4.48      0.57 o 
   7  11   4        6.51        8.34      0.54 o 
   8  11   4        2.20        2.41      0.37 o 
   0  12   4        9.89       11.10      0.91 o 
   1  12   4        2.29        2.97      0.59 o 
   2  12   4       15.09       15.77      1.04 o 
   3  12   4        2.54        1.46      0.49 o 
   4  12   4        3.69        4.86      0.68 o 
   5  12   4       16.58       17.92      1.07 o 
   6  12   4        0.25        0.44      0.36 o 
   0 -11   5        0.30        0.73      0.41 o 
   1 -11   5        1.81        2.58      0.57 o 
  -1 -10   5        1.03        1.59      0.46 o 
   0 -10   5        8.49        9.71      0.82 o 
   1 -10   5        2.03        2.00      0.49 o 
   2 -10   5       28.98       30.84      1.44 o 
   3 -10   5        2.25        2.71      0.55 o 
   4 -10   5        2.58        1.31      0.31 o 
  -4  -9   5        0.00        0.04      0.39 o 
  -3  -9   5        4.96        5.59      0.63 o 
  -1  -9   5        4.93        5.08      0.58 o 
   0  -9   5       36.33       39.65      1.55 o 
   1  -9   5       22.32       22.05      1.12 o 
   2  -9   5        1.27        1.37      0.28 o 
   3  -9   5       33.88       33.01      1.82 o 
   4  -9   5        8.98        9.68      0.56 o 
   5  -9   5        1.50        2.07      0.33 o 
   6  -9   5        7.07        8.95      0.58 o 
  -5  -8   5        0.10       -0.26      0.38 o 
  -4  -8   5       13.35       12.88      0.91 o 
  -3  -8   5        0.09        0.00      0.30 o 
  -2  -8   5        8.48        9.12      0.67 o 
  -1  -8   5        0.06       -0.03      0.28 o 
   0  -8   5        1.10        1.08      0.36 o 
   1  -8   5       15.80       17.95      0.75 o 
   2  -8   5       11.14       11.58      0.87 o 
   3  -8   5       61.54       61.20      1.44 o 
   4  -8   5        0.36        0.32      0.21 o 
   5  -8   5        0.04       -0.19      0.19 o 
   6  -8   5       21.70       21.84      0.83 o 
   7  -8   5        7.41        8.61      0.57 o 
  -6  -7   5        0.69        1.09      0.49 o 
  -5  -7   5        7.71        6.51      0.74 o 
  -4  -7   5       10.13       10.78      0.81 o 
  -3  -7   5        0.10        0.49      0.33 o 
  -2  -7   5       56.73       53.26      1.75 o 
  -1  -7   5        7.96        8.63      0.63 o 
   0  -7   5       26.43       24.98      0.57 o 
   1  -7   5       15.21       15.14      0.54 o 
   2  -7   5        2.87        4.13      0.32 o 
   3  -7   5        1.35        1.86      0.26 o 
   4  -7   5       24.40       22.85      0.99 o 
   5  -7   5        5.64        5.02      0.41 o 
   6  -7   5       72.00       68.25      3.95 o 
   7  -7   5       48.87       49.31      1.83 o 
   8  -7   5        5.86        6.43      0.51 o 
  -6  -6   5        3.40        3.97      0.65 o 
  -5  -6   5        0.23        0.93      0.41 o 
  -4  -6   5        1.99        1.63      0.43 o 
  -3  -6   5       41.19       40.65      1.50 o 
  -2  -6   5        3.29        3.50      0.44 o 
  -1  -6   5       44.75       42.68      0.79 o 
   0  -6   5       11.82       12.43      0.88 o 
   1  -6   5      191.93      186.45      2.55 o 
   2  -6   5       42.18       39.55      1.49 o 
   3  -6   5      167.35      171.70      3.00 o 
   4  -6   5       61.33       60.20      1.33 o 
   5  -6   5       11.40       10.52      0.57 o 
   6  -6   5       38.61       41.53      1.11 o 
   7  -6   5      114.96      117.73      2.36 o 
   8  -6   5        0.48        1.23      0.33 o 
   9  -6   5        0.18        0.18      0.25 o 
  -7  -5   5        0.42        0.80      0.38 o 
  -6  -5   5        3.62        4.62      0.65 o 
  -5  -5   5        2.21        1.75      0.42 o 
  -4  -5   5       13.24       12.74      0.83 o 
  -3  -5   5       98.92       99.38      2.77 o 
  -2  -5   5       45.33       46.84      1.85 o 
  -1  -5   5        1.66        1.77      0.17 o 
   0  -5   5      201.29      194.45      2.62 o 
   1  -5   5       12.96       13.88      0.38 o 
   2  -5   5      603.85      573.61      8.59 o 
   3  -5   5      312.82      310.57      5.01 o 
   4  -5   5       99.56       91.83      1.77 o 
   5  -5   5        7.47        7.62      0.75 o 
   6  -5   5       35.41       33.94      1.17 o 
   7  -5   5       10.22        9.91      0.51 o 
   8  -5   5       29.48       31.86      0.99 o 
   9  -5   5        0.30        0.41      0.29 o 
  -7  -4   5        6.33        7.61      0.76 o 
  -6  -4   5        0.51        0.77      0.34 o 
  -5  -4   5       23.90       25.15      1.19 o 
  -4  -4   5      184.60      182.52      4.58 o 
  -3  -4   5        2.37        2.42      0.52 o 
  -2  -4   5      159.26      161.00      2.72 o 
  -1  -4   5        4.76        5.12      0.31 o 
   0  -4   5        0.90        1.61      0.15 o 
   1  -4   5       22.46       19.92      0.44 o 
   2  -4   5        7.99        6.67      0.29 o 
   3  -4   5     1106.97     1125.34     13.86 o 
   4  -4   5        3.60        4.62      0.24 o 
   5  -4   5      155.66      154.45      2.71 o 
   6  -4   5       43.56       37.55      1.33 o 
   7  -4   5       19.02       17.46      0.63 o 
   8  -4   5       44.67       44.19      1.15 o 
   9  -4   5        3.56        4.51      0.46 o 
  10  -4   5       11.49       11.80      0.69 o 
  -7  -3   5        0.59        0.93      0.38 o 
  -6  -3   5       11.09        9.76      0.76 o 
  -5  -3   5        5.20        5.70      0.59 o 
  -4  -3   5        1.53        2.08      0.26 o 
  -3  -3   5        1.12        0.96      0.26 o 
  -2  -3   5      407.31      407.78      6.34 o 
  -1  -3   5       27.23       25.79      0.50 o 
   0  -3   5       44.82       41.76      0.71 o 
   1  -3   5      155.25      156.89      2.12 o 
   2  -3   5        8.93       12.67      0.33 o 
   3  -3   5       10.77        9.49      0.34 o 
   4  -3   5       98.46       94.33      1.40 o 
   5  -3   5        6.17        5.62      0.25 o 
   6  -3   5       52.90       52.34      1.16 o 
   7  -3   5        5.90        6.12      0.38 o 
   8  -3   5        7.21        7.09      0.44 o 
   9  -3   5        9.64       11.08      0.56 o 
  10  -3   5        1.60        2.20      0.54 o 
  -8  -2   5        2.22        2.02      0.46 o 
  -7  -2   5        4.49        6.06      0.68 o 
  -6  -2   5        0.01       -0.04      0.27 o 
  -5  -2   5        2.94        2.04      0.27 o 
  -4  -2   5       36.46       30.93      0.87 o 
  -3  -2   5      174.40      168.73      2.86 o 
  -2  -2   5       20.81       19.31      1.73 o 
  -1  -2   5        0.62        0.63      0.17 o 
   0  -2   5        5.90       11.82      0.43 o 
   1  -2   5       21.66       28.07      0.52 o 
   2  -2   5      795.48      824.43     10.17 o 
   3  -2   5      744.27      783.26      9.68 o 
   4  -2   5      183.20      183.38      2.45 o 
   5  -2   5       28.58       25.18      0.52 o 
   6  -2   5        0.12        0.37      0.12 o 
   7  -2   5        3.55        1.81      0.24 o 
   8  -2   5        1.83        1.11      0.23 o 
   9  -2   5       57.95       58.26      1.43 o 
  10  -2   5       32.63       34.91      1.02 o 
  11  -2   5        5.36        6.30      0.50 o 
  -8  -1   5        7.57       11.14      0.86 o 
  -7  -1   5        3.99        4.78      0.62 o 
  -6  -1   5        3.67        3.33      0.34 o 
  -5  -1   5        8.79        8.12      0.43 o 
  -4  -1   5        5.95        6.44      0.41 o 
  -3  -1   5       60.91       58.55      1.21 o 
  -2  -1   5       15.08       16.34      0.57 o 
  -1  -1   5       83.61       75.86      1.40 o 
   0  -1   5       27.06       29.24      0.60 o 
   1  -1   5      648.57      710.16      8.77 o 
   2  -1   5     1238.27     1360.24     16.62 o 
   3  -1   5       34.09       21.81      0.43 o 
   4  -1   5      388.23      416.33      5.26 o 
   5  -1   5      247.84      279.99      3.63 o 
   6  -1   5      206.95      211.46      3.44 o 
   7  -1   5      144.70      143.11      2.03 o 
   8  -1   5        5.46        5.16      0.28 o 
   9  -1   5        0.39        0.63      0.21 o 
  10  -1   5        7.41        7.61      0.47 o 
  11  -1   5        0.32       -0.37      0.38 o 
  -7   0   5        0.28        0.00      0.21 o 
  -6   0   5        0.47        0.26      0.20 o 
  -5   0   5        5.09        4.69      0.39 o 
  -4   0   5       10.56       10.74      0.76 o 
  -3   0   5       30.55       29.73      2.21 o 
  -2   0   5       92.98       85.23      1.58 o 
  -1   0   5      335.23      336.58      5.24 o 
   0   0   5       73.85       88.90      1.24 o 
   1   0   5     1339.89     1408.10     17.19 o 
   2   0   5      177.63      180.77      2.36 o 
   3   0   5      273.13      304.01      3.87 o 
   4   0   5       44.55       50.04      0.80 o 
   5   0   5      181.00      188.53      2.51 o 
   6   0   5        6.25        7.33      0.27 o 
   7   0   5      140.78      145.18      2.05 o 
   8   0   5      168.44      156.91      2.24 o 
   9   0   5        0.06       -0.14      0.14 o 
  10   0   5        0.02       -0.09      0.18 o 
  11   0   5        1.99        2.32      0.48 o 
  -7   1   5        0.36        0.24      0.35 o 
  -6   1   5        8.28        8.67      0.48 o 
  -5   1   5       77.60       67.77      1.45 o 
  -4   1   5        7.23        6.03      0.85 o 
  -3   1   5       29.74       30.20      1.06 o 
  -2   1   5      308.24      310.45      4.90 o 
  -1   1   5      136.68      136.98      2.31 o 
   0   1   5        2.63        2.62      0.13 o 
   1   1   5      102.00      106.13      1.49 o 
   2   1   5       54.95       72.40      1.05 o 
   3   1   5      544.96      565.91      7.03 o 
   4   1   5       22.59       18.24      0.39 o 
   5   1   5      313.37      355.35      4.53 o 
   6   1   5        5.79        8.07      0.28 o 
   7   1   5        4.23        4.03      0.23 o 
   8   1   5      297.27      292.23      4.95 o 
   9   1   5      180.27      175.43      2.82 o 
  10   1   5        0.97        1.18      0.25 o 
  11   1   5        3.50        2.20      0.46 o 
  -7   2   5        4.28        6.22      0.70 o 
  -6   2   5        7.06        6.97      0.67 o 
  -5   2   5       10.14        7.39      0.41 o 
  -4   2   5        0.04        0.28      0.15 o 
  -3   2   5       37.90       38.33      1.68 o 
  -2   2   5       91.78       89.82      1.65 o 
  -1   2   5       77.45       76.43      1.41 o 
   0   2   5       46.83       50.90      0.78 o 
   1   2   5       57.78       60.23      0.90 o 
   2   2   5      278.89      280.43      3.57 o 
   3   2   5       80.41       69.97      1.03 o 
   4   2   5       11.55        8.10      0.41 o 
   5   2   5       19.55       16.97      0.40 o 
   6   2   5       54.22       60.06      0.96 o 
   7   2   5       98.40       93.35      1.40 o 
   8   2   5       52.15       49.52      0.89 o 
   9   2   5       29.10       25.59      0.77 o 
  10   2   5        4.46        5.38      0.40 o 
  11   2   5        7.57        7.93      0.49 o 
  -7   3   5        9.55       10.76      0.85 o 
  -6   3   5        9.12        8.93      0.73 o 
  -5   3   5       13.42       12.23      0.80 o 
  -4   3   5        0.12        0.20      0.16 o 
  -3   3   5       46.23       45.54      1.39 o 
  -2   3   5       49.80       48.82      1.03 o 
  -1   3   5       42.06       38.62      0.65 o 
   0   3   5       73.28       85.97      1.23 o 
   1   3   5        0.60        0.80      0.10 o 
   2   3   5      401.31      426.29      5.35 o 
   3   3   5        5.97       11.58      0.29 o 
   4   3   5       43.13       39.75      0.67 o 
   5   3   5      424.72      478.96      6.02 o 
   6   3   5        1.17        1.07      0.13 o 
   7   3   5       45.18       47.76      0.83 o 
   8   3   5        9.63        8.66      0.44 o 
   9   3   5       18.96       18.98      0.67 o 
  10   3   5        0.04       -0.03      0.20 o 
  11   3   5        0.03        0.02      0.22 o 
  12   3   5        5.38        6.75      0.74 o 
  -7   4   5        0.79        0.38      0.39 o 
  -6   4   5        0.15        0.24      0.36 o 
  -5   4   5        1.93        0.91      0.36 o 
  -4   4   5        2.20        2.00      0.39 o 
  -3   4   5      222.06      227.95      5.40 o 
  -2   4   5      464.74      448.15      6.94 o 
  -1   4   5       18.70       16.28      0.38 o 
   0   4   5        9.37       16.61      0.37 o 
   1   4   5       45.20       56.85      0.88 o 
   2   4   5        4.67        3.70      0.17 o 
   3   4   5      240.11      248.80      3.22 o 
   4   4   5       72.17       60.04      0.93 o 
   5   4   5       12.71       10.81      0.30 o 
   6   4   5       57.09       54.02      2.56 o 
   7   4   5       51.96       52.93      1.17 o 
   8   4   5      120.66      115.31      2.32 o 
   9   4   5        4.79        4.75      0.38 o 
  10   4   5        0.46        0.59      0.61 o 
  11   4   5        0.00       -0.11      0.23 o 
  -6   5   5        0.60        0.10      0.36 o 
  -5   5   5        1.05        0.45      0.33 o 
  -4   5   5       25.18       28.45      1.25 o 
  -3   5   5       12.32       12.25      0.76 o 
  -2   5   5       70.49       62.30      1.89 o 
  -1   5   5      174.92      173.38      2.35 o 
   0   5   5        1.87        2.92      0.17 o 
   1   5   5        9.80        8.41      0.26 o 
   2   5   5       18.56       14.08      0.35 o 
   3   5   5      400.73      413.75      5.22 o 
   4   5   5       35.37       32.76      0.92 o 
   5   5   5       95.08       96.80      6.74 o 
   6   5   5       22.62       20.56      1.01 o 
   7   5   5        0.50        0.97      0.21 o 
   8   5   5       61.87       60.61      1.36 o 
   9   5   5       78.50       70.01      1.56 o 
  10   5   5       12.64       13.67      0.63 o 
  11   5   5        3.59        3.95      0.44 o 
  -6   6   5       21.62       22.69      1.27 o 
  -5   6   5        6.19        5.76      0.67 o 
  -4   6   5       32.83       33.24      1.42 o 
  -3   6   5       17.58       17.45      0.93 o 
  -2   6   5        9.41        8.09      0.60 o 
  -1   6   5        0.18        0.02      0.12 o 
   0   6   5        5.93        7.27      0.46 o 
   1   6   5        6.19        7.51      0.26 o 
   2   6   5       44.48       46.06      0.78 o 
   3   6   5      189.31      174.80      2.36 o 
   4   6   5      503.78      486.98     11.09 o 
   5   6   5      102.31       98.79      1.86 o 
   6   6   5      112.90      115.26      2.16 o 
   7   6   5        1.51        2.54      0.29 o 
   8   6   5       27.96       20.92      0.72 o 
   9   6   5        4.43        4.27      0.39 o 
  10   6   5       22.87       20.05      0.78 o 
  11   6   5        0.03       -0.24      0.26 o 
  -5   7   5        1.72        2.04      0.49 o 
  -4   7   5        2.90        1.78      0.42 o 
  -3   7   5       25.95       26.61      1.23 o 
  -2   7   5       64.71       62.15      1.97 o 
  -1   7   5        1.09        0.98      0.20 o 
   0   7   5        0.12        0.35      0.46 o 
   1   7   5       18.72       13.25      0.90 o 
   2   7   5        8.42        6.28      0.26 o 
   3   7   5       73.14       70.82      1.40 o 
   4   7   5      280.09      268.79      5.46 o 
   5   7   5      207.27      204.12      3.48 o 
   6   7   5       49.10       50.85      1.42 o 
   7   7   5       21.66       24.29      0.78 o 
   8   7   5        1.06        1.89      0.36 o 
   9   7   5        0.01       -0.23      0.23 o 
  10   7   5       31.70       26.27      1.90 o 
  11   7   5        2.11        2.82      0.52 o 
  -5   8   5        0.02        0.26      0.30 o 
  -4   8   5        0.37        0.59      0.34 o 
  -3   8   5        0.00        0.14      0.30 o 
  -2   8   5       13.68       12.05      0.78 o 
  -1   8   5       62.33       67.45      2.70 o 
   0   8   5       47.85       44.98      1.07 o 
   1   8   5       41.88       39.92      1.34 o 
   2   8   5       37.88       34.93      1.29 o 
   3   8   5       12.88       11.75      0.48 o 
   4   8   5        0.10        0.09      0.19 o 
   5   8   5        1.45        2.18      0.32 o 
   6   8   5        0.77        1.33      0.27 o 
   7   8   5       17.64       19.65      0.70 o 
   8   8   5        9.68        9.06      0.65 o 
   9   8   5        7.39        7.48      0.52 o 
  10   8   5        4.53        4.47      0.47 o 
  -4   9   5        0.17        0.42      0.36 o 
  -3   9   5        1.70        1.59      0.43 o 
  -2   9   5        3.77        3.84      0.53 o 
  -1   9   5       12.71       12.05      0.55 o 
   0   9   5       14.24       13.06      0.54 o 
   1   9   5       23.02       21.61      1.01 o 
   2   9   5       16.45       13.99      0.83 o 
   3   9   5       11.44       13.16      0.81 o 
   4   9   5        7.78        9.18      0.47 o 
   5   9   5        3.90        3.02      0.33 o 
   6   9   5       15.04       12.85      1.02 o 
   7   9   5       70.78       74.70      1.66 o 
   8   9   5       23.07       26.32      0.91 o 
   9   9   5        0.84        0.72      0.32 o 
  10   9   5        1.23        1.30      0.60 o 
  -3  10   5        1.25        1.48      0.43 o 
  -2  10   5        6.23        5.76      0.66 o 
  -1  10   5       22.99       24.04      1.69 o 
   0  10   5        0.41        0.71      0.38 o 
   1  10   5        1.31        1.26      0.37 o 
   2  10   5        7.62        5.37      0.58 o 
   3  10   5       25.66       28.12      1.25 o 
   4  10   5       30.77       32.99      1.37 o 
   5  10   5        0.18        0.44      0.38 o 
   6  10   5       13.06       10.92      0.54 o 
   7  10   5        0.02        0.40      0.25 o 
   8  10   5       39.43       46.61      1.29 o 
   9  10   5        7.31        9.34      0.81 o 
  -2  11   5        2.02        3.65      0.59 o 
   0  11   5       31.60       35.94      1.54 o 
   1  11   5        0.00       -0.31      0.33 o 
   2  11   5       13.96       14.70      0.96 o 
   3  11   5       24.24       24.63      1.22 o 
   4  11   5        0.06        0.59      0.38 o 
   5  11   5        0.49        0.93      0.40 o 
   6  11   5        0.95        1.30      0.41 o 
   7  11   5       17.56       14.57      1.09 o 
   8  11   5        0.10       -0.07      0.38 o 
   0  12   5        7.77        9.18      0.83 o 
   2  12   5        0.06        0.12      0.39 o 
   3  12   5       13.97       14.89      1.01 o 
   4  12   5        1.56        3.06      0.59 o 
   5  12   5        4.79        2.66      0.57 o 
   6  12   5        0.02       -0.28      0.29 o 
   1 -10   6        4.34        4.46      0.62 o 
   2 -10   6        0.89        0.96      0.43 o 
   3 -10   6        2.91        4.10      0.63 o 
  -3  -9   6        0.03        0.03      0.40 o 
   1  -9   6       19.42       18.69      1.06 o 
   2  -9   6        6.27        7.31      0.71 o 
   3  -9   6        8.78        8.98      0.77 o 
   4  -9   6       18.85       19.66      1.24 o 
   5  -9   6        2.67        3.10      0.39 o 
  -4  -8   6        0.68        0.75      0.41 o 
  -3  -8   6       10.30        8.64      0.76 o 
  -2  -8   6        0.17        0.15      0.33 o 
   0  -8   6       18.60       23.57      1.11 o 
   1  -8   6       29.50       35.43      1.42 o 
   2  -8   6        9.09        8.01      0.46 o 
   3  -8   6        5.67        5.35      0.57 o 
   4  -8   6        6.90        6.59      1.18 o 
   5  -8   6       10.63       11.58      0.60 o 
   6  -8   6        0.67        0.87      0.29 o 
   7  -8   6        0.95        1.07      0.30 o 
  -5  -7   6        0.01       -0.02      0.37 o 
  -4  -7   6       14.93       17.62      1.07 o 
  -3  -7   6       28.23       31.70      1.38 o 
  -2  -7   6        7.97        8.07      0.66 o 
  -1  -7   6        6.63        5.96      0.55 o 
   0  -7   6        8.34        8.66      0.44 o 
   1  -7   6        4.41        4.79      0.34 o 
   2  -7   6       31.06       31.45      1.32 o 
   3  -7   6       12.46       12.19      0.68 o 
   4  -7   6        3.49        2.99      0.33 o 
   5  -7   6       23.43       22.93      0.79 o 
   6  -7   6       23.62       22.89      0.83 o 
   7  -7   6       22.25       22.73      1.30 o 
   8  -7   6        0.13        0.20      0.26 o 
  -6  -6   6        0.07        0.33      0.41 o 
  -5  -6   6        0.09        0.18      0.33 o 
  -4  -6   6        0.01       -0.29      0.34 o 
  -3  -6   6       32.36       31.96      1.36 o 
  -2  -6   6        0.72        1.23      0.36 o 
  -1  -6   6       18.94       19.93      0.95 o 
   0  -6   6      138.19      135.21      1.96 o 
   1  -6   6       28.76       28.36      0.62 o 
   2  -6   6        1.67        2.06      0.42 o 
   3  -6   6        5.32        5.98      0.48 o 
   4  -6   6        0.12        1.33      1.01 o 
   5  -6   6       71.32       65.55      1.48 o 
   6  -6   6       65.84       62.90      1.46 o 
   7  -6   6       30.34       33.19      1.03 o 
   8  -6   6        0.22        1.16      0.33 o 
   9  -6   6        0.03        0.70      0.29 o 
  -6  -5   6        0.57        0.82      0.38 o 
  -5  -5   6        0.13        0.06      0.33 o 
  -4  -5   6        2.90        2.92      0.53 o 
  -3  -5   6       17.80       17.57      0.95 o 
  -2  -5   6        6.40        6.29      0.37 o 
  -1  -5   6        3.39        2.67      0.48 o 
   0  -5   6        5.59        6.44      0.28 o 
   1  -5   6      121.79      111.48      3.75 o 
   2  -5   6       10.08        8.89      0.33 o 
   3  -5   6        2.71        3.31      0.72 o 
   4  -5   6       64.91       64.17      1.37 o 
   5  -5   6        0.70        0.51      0.21 o 
   6  -5   6       89.76       88.61      1.93 o 
   7  -5   6       17.75       19.20      0.72 o 
   8  -5   6        2.43        1.87      0.33 o 
   9  -5   6        6.21        6.20      0.51 o 
  -6  -4   6        0.18        0.18      0.31 o 
  -5  -4   6        0.03       -0.26      0.26 o 
  -4  -4   6       36.88       34.64      1.42 o 
  -3  -4   6       13.17       14.09      0.54 o 
  -2  -4   6       69.74       70.13      1.42 o 
  -1  -4   6       93.65       87.16      1.77 o 
   0  -4   6        2.96        2.81      0.29 o 
   1  -4   6        3.29        3.51      0.21 o 
   2  -4   6       44.66       43.14      0.77 o 
   3  -4   6       22.01       20.18      0.55 o 
   4  -4   6       50.85       47.61      0.89 o 
   5  -4   6        5.85        5.57      0.43 o 
   6  -4   6       43.08       41.07      1.03 o 
   7  -4   6      104.18      100.55      2.02 o 
   8  -4   6       17.74       18.21      0.69 o 
   9  -4   6       62.39       53.76      1.38 o 
  10  -4   6       31.21       34.19      1.27 o 
  -7  -3   6        0.82        1.07      0.42 o 
  -6  -3   6        0.56        0.29      0.33 o 
  -5  -3   6       20.35       19.95      1.05 o 
  -4  -3   6       26.53       25.82      0.77 o 
  -3  -3   6       70.67       65.86      1.53 o 
  -2  -3   6       18.70       19.34      0.61 o 
  -1  -3   6        3.63        4.03      0.29 o 
   0  -3   6      127.99      125.00      4.78 o 
   1  -3   6       71.80       64.47      1.02 o 
   2  -3   6       17.88       23.43      0.74 o 
   3  -3   6       66.25       68.37      1.77 o 
   4  -3   6       19.75       17.63      1.04 o 
   5  -3   6      273.44      265.99      3.52 o 
   6  -3   6       32.39       31.76      0.85 o 
   7  -3   6       22.93       22.78      0.72 o 
   8  -3   6       21.42       25.18      0.80 o 
   9  -3   6        0.85        1.28      0.42 o 
  10  -3   6       68.93       72.49      1.69 o 
  -7  -2   6        1.37        2.25      0.51 o 
  -6  -2   6        1.66        1.46      0.43 o 
  -5  -2   6       20.88       23.13      1.13 o 
  -4  -2   6        5.13        5.30      0.37 o 
  -3  -2   6       53.55       50.98      1.14 o 
  -2  -2   6      116.87      113.24      2.06 o 
  -1  -2   6       38.51       41.73      0.94 o 
   0  -2   6        0.12        0.10      0.12 o 
   1  -2   6        0.07        0.00      0.08 o 
   2  -2   6      167.19      167.64      2.27 o 
   3  -2   6       91.90       86.57      1.29 o 
   4  -2   6        0.47        0.43      0.11 o 
   5  -2   6      371.52      358.66      4.62 o 
   6  -2   6       25.29       24.44      0.55 o 
   7  -2   6        7.27        7.98      0.32 o 
   8  -2   6       11.58        9.87      0.48 o 
   9  -2   6       33.46       30.04      0.93 o 
  10  -2   6        0.08        0.22      0.36 o 
  11  -2   6       21.12       24.90      0.90 o 
  -7  -1   6        7.53        7.78      0.76 o 
  -6  -1   6        3.72        3.49      0.56 o 
  -5  -1   6       35.44       35.82      1.43 o 
  -4  -1   6        8.64        9.53      0.46 o 
  -3  -1   6        0.31        0.08      0.14 o 
  -2  -1   6       25.91       20.73      0.62 o 
  -1  -1   6       36.11       40.15      0.91 o 
   0  -1   6      139.81      126.38      2.18 o 
   1  -1   6       45.05       42.42      0.78 o 
   2  -1   6      516.13      551.76      6.89 o 
   3  -1   6     1015.99     1084.59     13.34 o 
   4  -1   6       12.29        9.01      0.29 o 
   5  -1   6       16.72       17.90      0.43 o 
   6  -1   6       54.85       49.60      0.87 o 
   7  -1   6        5.71        5.72      0.28 o 
   8  -1   6        1.24        1.12      0.18 o 
   9  -1   6       16.29       14.19      0.59 o 
  10  -1   6        0.55        0.36      0.25 o 
  11  -1   6        3.05        3.28      0.39 o 
  -7   0   6        0.70        0.98      0.39 o 
  -6   0   6        0.03        0.20      0.23 o 
  -5   0   6       17.42       15.94      0.95 o 
  -4   0   6       87.37       83.06      1.67 o 
  -3   0   6        1.71        1.86      0.25 o 
  -2   0   6       26.53       24.40      0.74 o 
  -1   0   6      171.75      171.78      2.88 o 
   0   0   6       12.44       13.43      0.45 o 
   1   0   6      465.44      497.45      6.22 o 
   2   0   6      166.08      144.77      1.96 o 
   3   0   6       60.50       59.75      0.93 o 
   4   0   6       22.36       18.52      0.43 o 
   5   0   6        0.58        0.17      0.09 o 
   6   0   6      124.56      123.97      2.35 o 
   7   0   6       28.99       27.10      1.18 o 
   8   0   6        0.68        0.87      0.17 o 
   9   0   6       42.89       36.81      0.78 o 
  10   0   6        1.07        0.44      0.22 o 
  11   0   6        2.25        3.06      0.53 o 
  -7   1   6        0.34       -0.04      0.33 o 
  -6   1   6        0.05       -0.20      0.20 o 
  -5   1   6        1.72        1.30      0.39 o 
  -4   1   6       20.90       18.65      0.63 o 
  -3   1   6       62.44       60.98      1.30 o 
  -2   1   6        0.22        0.76      0.52 o 
  -1   1   6       12.52       11.67      0.53 o 
   0   1   6        2.81        2.91      0.23 o 
   1   1   6       34.91       33.17      0.78 o 
   2   1   6       52.39       45.96      0.75 o 
   3   1   6       24.19       21.76      1.06 o 
   4   1   6       27.81       25.63      0.51 o 
   5   1   6      142.29      139.83      1.95 o 
   6   1   6      196.49      192.01      2.60 o 
   7   1   6       75.70       70.56      1.15 o 
   8   1   6        6.07        5.22      0.31 o 
   9   1   6       24.21       23.37      0.59 o 
  10   1   6       31.97       31.32      2.12 o 
  11   1   6        0.56        1.31      0.41 o 
  -7   2   6        0.12       -0.23      0.34 o 
  -6   2   6        0.35        0.80      0.39 o 
  -5   2   6        1.33        2.80      0.40 o 
  -4   2   6        1.20        1.15      0.22 o 
  -3   2   6        8.18        6.72      0.38 o 
  -2   2   6       44.86       41.03      0.96 o 
  -1   2   6      166.70      154.53      3.90 o 
   0   2   6       25.34       22.66      0.60 o 
   1   2   6      523.02      520.95      6.51 o 
   2   2   6      817.21      883.17     10.89 o 
   3   2   6       35.43       43.19      1.12 o 
   4   2   6        0.72        0.78      0.12 o 
   5   2   6      151.91      155.80      2.13 o 
   6   2   6      242.84      255.00      3.36 o 
   7   2   6       78.48       72.39      1.16 o 
   8   2   6       55.83       54.46      0.97 o 
   9   2   6       61.39       56.65      1.57 o 
  10   2   6       10.74       10.65      0.56 o 
  11   2   6        2.56        2.50      0.49 o 
  12   2   6        2.49        2.70      0.53 o 
  -6   3   6        0.09        0.24      0.36 o 
  -5   3   6        0.06       -0.20      0.26 o 
  -4   3   6        0.91        1.20      0.22 o 
  -3   3   6       24.52       23.25      0.91 o 
  -2   3   6        1.38        1.57      0.24 o 
  -1   3   6       30.75       28.54      0.73 o 
   0   3   6       11.58       10.01      0.55 o 
   1   3   6      147.68      138.34      1.89 o 
   2   3   6      369.77      383.68      4.86 o 
   3   3   6        2.35        2.45      0.16 o 
   4   3   6       77.19       71.25      1.09 o 
   5   3   6       52.62       53.45      0.88 o 
   6   3   6       26.92       26.58      0.55 o 
   7   3   6        9.96        8.28      0.31 o 
   8   3   6       36.31       33.72      0.90 o 
   9   3   6        4.31        4.19      0.36 o 
  10   3   6       18.63       21.49      0.75 o 
  11   3   6        6.40        6.59      0.48 o 
  12   3   6        2.10        3.39      0.42 o 
  -6   4   6        3.38        4.21      0.66 o 
  -5   4   6        0.62        0.71      0.36 o 
  -4   4   6        0.15        0.12      0.26 o 
  -3   4   6       17.48       17.48      0.90 o 
  -2   4   6      381.34      386.93      8.60 o 
  -1   4   6        1.02        1.06      0.19 o 
   0   4   6      180.15      169.00      6.97 o 
   1   4   6       64.18       55.43      0.89 o 
   2   4   6      116.92      140.88      2.37 o 
   3   4   6       61.62       58.14      0.93 o 
   4   4   6        0.21        0.58      0.19 o 
   5   4   6        0.07        0.06      0.08 o 
   6   4   6        0.13        0.42      0.11 o 
   7   4   6       97.19       96.79      1.87 o 
   8   4   6       29.19       25.91      0.78 o 
   9   4   6        7.24        8.61      0.48 o 
  10   4   6        0.20        0.27      0.23 o 
  11   4   6        2.75        3.30      0.39 o 
  -6   5   6        0.41        1.58      0.53 o 
  -5   5   6       23.37       31.14      1.45 o 
  -4   5   6       29.06       31.09      1.35 o 
  -3   5   6        0.82        0.54      0.29 o 
  -2   5   6       94.92       87.05      2.49 o 
  -1   5   6      104.73      101.19      2.56 o 
   0   5   6        6.30        6.63      0.26 o 
   1   5   6       56.94       48.35      0.82 o 
   2   5   6      140.81      130.02      1.82 o 
   3   5   6       64.90       63.59      1.01 o 
   4   5   6      123.26      129.82      1.83 o 
   5   5   6       83.03       78.60      1.21 o 
   6   5   6        3.01        2.34      0.26 o 
   7   5   6       57.68       55.06      1.24 o 
   8   5   6       71.64       63.74      1.42 o 
   9   5   6       11.47        8.90      0.50 o 
  10   5   6       19.66       20.33      0.76 o 
  11   5   6        5.66        7.53      0.53 o 
  -5   6   6        1.27        1.45      0.52 o 
  -3   6   6       45.80       44.60      1.66 o 
  -2   6   6        0.01       -0.05      0.22 o 
  -1   6   6        4.56        4.04      0.46 o 
   0   6   6       11.99       11.05      0.37 o 
   1   6   6       11.45       10.27      0.33 o 
   2   6   6       97.05       99.92      1.47 o 
   3   6   6       28.37       26.18      0.54 o 
   4   6   6       36.70       34.50      1.70 o 
   5   6   6       23.25       26.71      0.76 o 
   6   6   6      105.78      104.36      2.00 o 
   7   6   6        0.34        0.45      0.19 o 
   8   6   6        3.47        3.42      0.35 o 
   9   6   6        1.22        0.33      0.24 o 
  10   6   6        9.23       10.89      0.59 o 
  11   6   6        4.34        4.52      0.46 o 
  -5   7   6        0.55        0.63      0.36 o 
  -4   7   6        0.11        0.11      0.30 o 
  -3   7   6       39.29       40.79      1.62 o 
  -2   7   6       18.70       19.79      1.01 o 
  -1   7   6        0.04        0.01      0.21 o 
   0   7   6       21.90       18.88      0.60 o 
   1   7   6      212.10      201.32      3.38 o 
   2   7   6       45.59       39.73      0.97 o 
   3   7   6        1.06        1.14      0.15 o 
   4   7   6       77.49       70.22      2.61 o 
   5   7   6      129.77      124.49      2.29 o 
   6   7   6        4.19        4.57      0.36 o 
   7   7   6       26.18       27.68      0.85 o 
   8   7   6        4.64        4.28      0.67 o 
   9   7   6        0.01       -0.22      0.22 o 
  10   7   6        0.12       -0.03      0.28 o 
  11   7   6       13.15       16.89      1.12 o 
  -4   8   6       14.03       15.86      1.02 o 
  -3   8   6        4.28        4.37      0.60 o 
  -2   8   6        8.56        9.38      0.74 o 
  -1   8   6        2.29        3.42      0.48 o 
   0   8   6        3.27        2.92      0.29 o 
   1   8   6       40.22       37.29      0.94 o 
   2   8   6       84.46       76.03      1.52 o 
   3   8   6      102.74       97.27      1.86 o 
   4   8   6        0.10        0.22      0.18 o 
   5   8   6       17.10       15.57      0.58 o 
   6   8   6        1.88        1.82      0.29 o 
   7   8   6       21.20       21.62      0.76 o 
   8   8   6        1.45        0.83      0.38 o 
   9   8   6        6.53        4.82      0.46 o 
  10   8   6        0.46        0.27      0.28 o 
  -3   9   6        4.09        4.45      0.62 o 
  -2   9   6        0.07       -0.04      0.26 o 
  -1   9   6        0.04        0.05      0.29 o 
   0   9   6        6.11        4.71      0.38 o 
   1   9   6        0.05        0.08      0.18 o 
   2   9   6        6.94        9.43      0.68 o 
   3   9   6       24.27       22.29      1.03 o 
   4   9   6       23.05       22.29      0.72 o 
   5   9   6       17.38       16.10      0.62 o 
   6   9   6       59.93       60.44      1.78 o 
   7   9   6       41.62       44.43      1.19 o 
   8   9   6        0.32        0.22      0.25 o 
   9   9   6        0.42        0.90      0.33 o 
  10   9   6        1.53        0.50      0.59 o 
  -2  10   6        0.46        0.75      0.37 o 
  -1  10   6        0.20        0.15      0.33 o 
   1  10   6        6.03        7.63      0.66 o 
   2  10   6       31.23       32.11      1.33 o 
   3  10   6        6.59        6.80      0.64 o 
   4  10   6        0.39        0.15      0.31 o 
   5  10   6        3.05        2.84      0.49 o 
   6  10   6        1.21        0.83      0.33 o 
   7  10   6       20.11       22.33      0.82 o 
   8  10   6       33.81       40.04      1.19 o 
   9  10   6        0.08        0.21      0.29 o 
   1  11   6       10.15        9.85      0.83 o 
   2  11   6        4.97        5.11      0.62 o 
   3  11   6       22.09       21.26      1.14 o 
   4  11   6        1.07        2.00      0.48 o 
   5  11   6        1.05        1.48      0.46 o 
   6  11   6        6.27        8.49      0.77 o 
   7  11   6        0.07        0.12      0.33 o 
   8  11   6        7.24        6.42      0.52 o 
   3  12   6        1.73        2.59      0.56 o 
   4  12   6        1.45        1.45      0.50 o 
   5  12   6        0.05        0.96      0.44 o 
   6  12   6        3.04        5.05      0.68 o 
   2  -9   7        3.15        3.96      0.59 o 
   3  -9   7        4.35        4.77      0.44 o 
   4  -9   7        9.36       10.61      0.61 o 
   5  -9   7        1.51        1.85      0.33 o 
  -3  -8   7        8.37       10.35      0.87 o 
  -2  -8   7        4.90        5.42      0.65 o 
   2  -8   7        0.71        0.33      0.22 o 
   3  -8   7        4.65        5.10      0.42 o 
   4  -8   7        6.20        7.15      0.54 o 
   5  -8   7        5.99        5.40      0.46 o 
   6  -8   7        2.89        2.54      0.38 o 
  -4  -7   7        4.37        5.91      0.73 o 
  -3  -7   7        0.02       -0.10      0.34 o 
  -2  -7   7        5.77        6.37      0.66 o 
  -1  -7   7        2.56        3.46      0.51 o 
   0  -7   7       18.25       18.74      0.96 o 
   1  -7   7        0.82        0.90      0.33 o 
   2  -7   7        4.04        4.97      1.50 o 
   3  -7   7        4.08        4.72      0.38 o 
   4  -7   7        2.71        2.54      0.36 o 
   5  -7   7       22.26       20.76      0.77 o 
   6  -7   7        0.58        0.40      0.25 o 
   7  -7   7        4.75        5.20      0.48 o 
  -5  -6   7        2.52        3.18      0.64 o 
  -4  -6   7        0.03        0.18      0.38 o 
  -3  -6   7        0.09       -0.21      0.31 o 
  -2  -6   7        1.31        1.48      0.39 o 
  -1  -6   7        3.80        3.88      0.50 o 
   0  -6   7        7.15        6.70      0.39 o 
   1  -6   7       64.16       60.72      1.43 o 
   2  -6   7        0.46        1.07      0.22 o 
   3  -6   7       47.96       43.16      1.23 o 
   4  -6   7       98.00       95.59      1.93 o 
   5  -6   7        0.86        1.61      0.27 o 
   6  -6   7        2.68        2.98      0.36 o 
   7  -6   7        1.46        1.43      0.31 o 
   8  -6   7        1.21        1.22      0.32 o 
  -5  -5   7        0.61        0.37      0.41 o 
  -4  -5   7        3.71        2.98      0.58 o 
  -3  -5   7       30.33       26.97      1.27 o 
  -2  -5   7        6.71        7.50      0.63 o 
  -1  -5   7       52.36       53.36      1.21 o 
   0  -5   7        9.90       10.56      0.46 o 
   1  -5   7       31.22       31.13      1.43 o 
   2  -5   7        7.04        6.81      0.30 o 
   3  -5   7        7.67        7.57      0.33 o 
   4  -5   7      252.05      244.80      4.12 o 
   5  -5   7        5.88        6.18      0.41 o 
   6  -5   7        2.79        3.60      0.36 o 
   7  -5   7        2.04        1.79      0.31 o 
   8  -5   7        0.08       -0.06      0.22 o 
   9  -5   7        0.54        0.89      0.30 o 
  -5  -4   7        5.13        5.38      0.68 o 
  -4  -4   7        0.46        0.41      0.37 o 
  -3  -4   7        3.56        4.68      0.59 o 
  -2  -4   7       12.33       14.09      0.55 o 
  -1  -4   7      104.16      102.90      1.95 o 
   0  -4   7       32.95       33.52      1.25 o 
   1  -4   7        1.84        2.08      0.31 o 
   2  -4   7        1.46        1.97      0.18 o 
   3  -4   7       24.17       21.15      0.81 o 
   4  -4   7        5.17        4.63      0.26 o 
   5  -4   7       25.07       24.16      1.06 o 
   6  -4   7       35.52       32.95      0.92 o 
   7  -4   7        4.47        4.88      0.39 o 
   8  -4   7       19.95       18.71      0.73 o 
   9  -4   7        9.17        8.80      0.55 o 
  10  -4   7        4.53        7.05      0.54 o 
  -6  -3   7        1.15        1.54      0.42 o 
  -5  -3   7        1.64        2.09      0.46 o 
  -4  -3   7       19.75       19.18      1.05 o 
  -3  -3   7       44.95       44.96      1.80 o 
  -2  -3   7       47.89       45.36      1.36 o 
  -1  -3   7        2.17        2.79      0.28 o 
   0  -3   7       41.63       40.38      0.96 o 
   1  -3   7        3.29        3.98      0.22 o 
   2  -3   7        0.29        0.79      0.14 o 
   3  -3   7      149.41      144.41      2.05 o 
   4  -3   7       43.25       38.42      0.74 o 
   5  -3   7      186.89      182.60      2.54 o 
   6  -3   7        0.15        0.14      0.16 o 
   7  -3   7       42.79       44.05      1.11 o 
   8  -3   7        0.03       -0.03      0.21 o 
   9  -3   7       19.21       20.95      0.79 o 
  10  -3   7       26.21       26.40      0.93 o 
  -6  -2   7        1.37        1.38      0.44 o 
  -5  -2   7        0.91        1.60      0.42 o 
  -4  -2   7        6.27        6.07      0.54 o 
  -3  -2   7        0.03       -0.15      0.15 o 
  -2  -2   7       13.02       12.03      0.50 o 
  -1  -2   7        3.82        3.98      0.31 o 
   0  -2   7       53.51       55.03      2.65 o 
   1  -2   7        6.66        6.39      0.34 o 
   2  -2   7      156.51      151.01      2.10 o 
   3  -2   7       97.28      103.18      1.52 o 
   4  -2   7      152.68      150.31      2.17 o 
   5  -2   7      100.69       98.78      1.84 o 
   6  -2   7       65.38       67.11      1.12 o 
   7  -2   7        2.48        2.62      0.22 o 
   8  -2   7        6.54        7.60      0.44 o 
   9  -2   7        3.88        4.30      0.40 o 
  10  -2   7       11.69       10.47      0.66 o 
  11  -2   7        8.73       11.92      0.65 o 
  -6  -1   7       21.09       20.70      1.15 o 
  -5  -1   7        0.09        0.21      0.32 o 
  -4  -1   7       10.15        9.18      0.48 o 
  -3  -1   7        0.02       -0.15      0.15 o 
  -2  -1   7      139.98      135.74      2.45 o 
  -1  -1   7      219.52      210.74      3.53 o 
   0  -1   7      114.60      109.15      2.04 o 
   1  -1   7        5.88        6.50      0.33 o 
   2  -1   7       62.89       60.82      0.97 o 
   3  -1   7        6.31        6.28      0.41 o 
   4  -1   7        4.99        3.29      0.34 o 
   5  -1   7       43.91       39.04      0.73 o 
   6  -1   7      177.44      164.22      6.81 o 
   7  -1   7        0.26        0.42      0.13 o 
   8  -1   7        6.51        6.68      0.40 o 
   9  -1   7       58.06       54.22      1.29 o 
  10  -1   7       12.32       14.20      0.64 o 
  11  -1   7        1.01        0.97      0.30 o 
  -6   0   7        3.46        4.60      0.44 o 
  -5   0   7       55.73       51.83      1.30 o 
  -4   0   7        7.71        8.29      0.46 o 
  -3   0   7        2.01        2.05      0.27 o 
  -2   0   7        7.26        8.01      0.48 o 
  -1   0   7      215.16      218.80      3.64 o 
   0   0   7      168.24      162.90      2.79 o 
   1   0   7       34.84       27.10      1.62 o 
   2   0   7        1.83        4.04      1.21 o 
   3   0   7       73.59       80.18      1.22 o 
   4   0   7        1.19        0.99      0.14 o 
   5   0   7      165.19      144.07      5.12 o 
   6   0   7        0.01       -0.11      0.11 o 
   7   0   7        1.52        1.60      0.19 o 
   8   0   7        1.55        1.23      0.19 o 
   9   0   7       81.79       82.31      1.81 o 
  10   0   7       61.43       63.41      1.45 o 
  11   0   7        2.87        1.90      0.47 o 
  -6   1   7        0.65        0.51      0.26 o 
  -5   1   7       45.57       49.31      1.26 o 
  -4   1   7       51.88       44.58      1.12 o 
  -3   1   7        4.19        5.23      0.37 o 
  -2   1   7      247.82      248.59      4.12 o 
  -1   1   7       77.50       75.13      1.89 o 
   0   1   7       21.41       20.32      0.61 o 
   1   1   7      166.53      156.57      7.82 o 
   2   1   7       30.47       31.02      0.62 o 
   3   1   7      223.36      222.53      2.95 o 
   4   1   7        7.73        6.92      0.26 o 
   5   1   7      124.52      117.31      1.70 o 
   6   1   7        0.01        0.00      0.11 o 
   7   1   7       11.92       10.37      0.37 o 
   8   1   7       64.81       59.66      1.05 o 
   9   1   7        9.37       11.23      0.42 o 
  10   1   7        4.26        4.16      0.38 o 
  11   1   7        0.04        0.08      0.36 o 
  -6   2   7        0.01        0.26      0.36 o 
  -5   2   7        1.98        2.97      0.36 o 
  -4   2   7        9.94       10.46      0.52 o 
  -3   2   7        0.61        0.96      0.39 o 
  -2   2   7      110.39      116.21      2.17 o 
  -1   2   7        0.12        0.19      0.15 o 
   0   2   7        1.62        1.72      0.22 o 
   1   2   7       28.89       27.71      2.14 o 
   2   2   7      364.97      383.69      4.89 o 
   3   2   7        8.13        9.99      0.31 o 
   4   2   7      217.80      219.32      2.92 o 
   5   2   7       73.90       75.16      1.19 o 
   6   2   7       74.38       71.32      1.14 o 
   7   2   7       30.84       28.04      0.61 o 
   8   2   7        0.09       -0.12      0.14 o 
   9   2   7        0.47        0.42      0.21 o 
  10   2   7        3.40        2.98      0.34 o 
  11   2   7        0.04        0.02      0.23 o 
  12   2   7        0.00       -0.08      0.34 o 
  -6   3   7        0.24        0.51      0.42 o 
  -5   3   7        5.20        6.37      0.70 o 
  -4   3   7       14.83       15.75      0.92 o 
  -3   3   7       15.81       15.60      0.81 o 
  -2   3   7       27.11       23.32      0.76 o 
  -1   3   7      621.67      627.04      9.64 o 
   0   3   7       16.49       18.50      0.66 o 
   1   3   7        1.22        1.66      0.21 o 
   2   3   7       39.78       49.21      0.83 o 
   3   3   7      152.77      154.97      2.14 o 
   4   3   7       59.10       58.73      0.96 o 
   5   3   7      198.65      190.02      2.59 o 
   6   3   7      372.24      386.64      4.98 o 
   7   3   7        1.09        1.58      0.17 o 
   8   3   7        8.70       10.96      1.00 o 
   9   3   7       11.73       10.67      0.51 o 
  10   3   7        0.11       -0.06      0.19 o 
  11   3   7        7.90        7.92      0.53 o 
  12   3   7        0.14        0.49      0.40 o 
  -5   4   7        0.57        0.86      0.41 o 
  -4   4   7        0.22        0.37      0.30 o 
  -3   4   7        0.87        0.33      0.27 o 
  -2   4   7        0.05       -0.16      0.16 o 
  -1   4   7      136.87      122.47      2.22 o 
   0   4   7       17.22       14.30      0.83 o 
   1   4   7       61.55       64.21      1.68 o 
   2   4   7        3.01        2.18      0.17 o 
   3   4   7       10.83        9.58      0.31 o 
   4   4   7      135.52      139.85      1.97 o 
   5   4   7       14.05       13.12      0.38 o 
   6   4   7        7.84        6.72      0.42 o 
   7   4   7       20.14       17.26      0.61 o 
   8   4   7        5.76        8.75      0.46 o 
   9   4   7       27.59       28.20      0.95 o 
  10   4   7        5.45        4.69      0.42 o 
  11   4   7        1.70        1.35      0.32 o 
  -5   5   7       26.53       30.58      1.49 o 
  -4   5   7        0.22        0.46      0.36 o 
  -3   5   7        7.36        6.85      0.66 o 
  -2   5   7        7.80        6.01      0.58 o 
  -1   5   7       72.49       72.23      1.48 o 
   0   5   7       46.17       40.63      2.07 o 
   1   5   7       20.80       21.80      0.49 o 
   2   5   7       22.84       23.34      1.87 o 
   3   5   7        4.31        4.75      0.30 o 
   4   5   7       93.65       93.22      2.79 o 
   5   5   7      408.81      408.12      5.24 o 
   6   5   7       13.34       11.77      0.61 o 
   7   5   7        2.83        3.77      0.32 o 
   8   5   7        6.22        4.59      0.38 o 
   9   5   7       13.67       11.13      0.56 o 
  10   5   7       13.22       14.03      0.65 o 
  11   5   7        3.21        3.05      0.40 o 
  -4   6   7        3.35        4.16      0.60 o 
  -3   6   7        2.13        1.98      0.44 o 
  -2   6   7        0.02       -0.13      0.24 o 
  -1   6   7        2.66        1.87      0.38 o 
   0   6   7      108.13      106.61      1.98 o 
   1   6   7       25.08       21.00      1.45 o 
   2   6   7       17.42       13.57      0.47 o 
   3   6   7       24.24       18.66      0.47 o 
   4   6   7        4.28        3.22      0.25 o 
   5   6   7      187.39      199.19      3.43 o 
   6   6   7      207.42      206.35      4.31 o 
   7   6   7        1.12        0.97      0.23 o 
   8   6   7        0.84        1.03      0.24 o 
   9   6   7        4.55        6.52      0.46 o 
  10   6   7       10.44       12.40      0.64 o 
  11   6   7        1.93        1.82      0.37 o 
  -4   7   7        3.24        2.82      0.56 o 
  -3   7   7        4.85        3.51      0.56 o 
  -2   7   7        0.06       -0.23      0.23 o 
  -1   7   7       16.15       15.30      0.86 o 
   0   7   7       10.00       10.03      0.68 o 
   1   7   7       98.38       91.01      1.75 o 
   2   7   7       15.52       13.64      0.41 o 
   3   7   7       18.25       14.29      0.77 o 
   4   7   7       57.42       55.19      1.22 o 
   5   7   7       18.44       13.93      0.80 o 
   6   7   7        4.81        4.98      0.38 o 
   7   7   7       20.18       16.67      0.67 o 
   8   7   7        2.58        1.89      0.31 o 
   9   7   7       20.57       21.63      0.80 o 
  10   7   7       13.80       14.41      0.69 o 
  11   7   7        5.02        4.97      0.69 o 
  -3   8   7        0.84        0.76      0.38 o 
  -2   8   7        4.64        5.49      0.65 o 
  -1   8   7       12.52       12.08      0.81 o 
   0   8   7        6.77        6.80      0.61 o 
   1   8   7       17.13       15.17      0.91 o 
   2   8   7       78.49       74.90      1.53 o 
   3   8   7       37.38       35.86      0.91 o 
   4   8   7       44.50       44.53      1.07 o 
   5   8   7       12.90       14.31      0.92 o 
   6   8   7        0.01        0.13      0.20 o 
   7   8   7        0.48        0.24      0.21 o 
   8   8   7        5.82        7.30      0.52 o 
   9   8   7        0.14        0.11      0.25 o 
  10   8   7        0.49        0.68      0.41 o 
  -2   9   7        2.45        2.97      0.55 o 
  -1   9   7        0.17       -0.08      0.29 o 
   0   9   7       49.30       48.55      1.74 o 
   1   9   7       23.69       25.93      1.13 o 
   2   9   7        0.29        0.34      0.29 o 
   3   9   7        3.10        2.81      0.44 o 
   4   9   7        1.79        1.78      0.39 o 
   5   9   7       23.06       24.96      0.80 o 
   6   9   7       53.96       51.60      1.28 o 
   7   9   7        7.51        5.99      0.46 o 
   8   9   7        2.28        4.24      0.44 o 
   9   9   7        3.01        5.55      0.50 o 
  10   9   7        1.04        1.49      0.51 o 
  -1  10   7        0.06        0.53      0.32 o 
   0  10   7        2.43        3.58      0.56 o 
   2  10   7        8.23       10.41      0.75 o 
   3  10   7       16.41       18.12      1.00 o 
   4  10   7        3.11        4.11      0.55 o 
   5  10   7        0.01       -0.30      0.30 o 
   6  10   7        5.46        5.10      0.60 o 
   7  10   7        7.69        8.25      0.61 o 
   8  10   7       13.28       12.47      0.67 o 
   9  10   7        0.34        0.69      0.32 o 
   2  11   7       19.35       23.10      1.19 o 
   3  11   7       10.66       10.77      0.82 o 
   4  11   7       10.43       12.58      0.88 o 
   5  11   7        4.52        4.16      0.59 o 
   6  11   7        1.70        1.93      0.51 o 
   4  12   7        1.80        2.51      0.56 o 
   5  12   7       16.08       16.10      1.05 o 
   3  -8   8        0.24        0.16      0.29 o 
   4  -8   8        0.61        1.09      0.27 o 
   5  -8   8        4.45        4.13      0.42 o 
  -2  -7   8        1.68        2.08      0.53 o 
  -1  -7   8        1.47        1.30      0.43 o 
   0  -7   8        0.02       -0.29      0.29 o 
   1  -7   8        4.00        3.38      0.49 o 
   2  -7   8       20.25       21.64      1.05 o 
   3  -7   8        7.38        9.01      0.50 o 
   4  -7   8        5.21        5.15      0.42 o 
   5  -7   8        0.27       -0.11      0.20 o 
   6  -7   8        0.03        0.15      0.27 o 
   7  -7   8       23.47       25.67      0.94 o 
  -3  -6   8        1.62        0.88      0.45 o 
  -2  -6   8        2.71        2.82      0.54 o 
  -1  -6   8        0.07        0.60      0.33 o 
   0  -6   8        6.54        5.97      0.54 o 
   1  -6   8        5.96        5.82      0.74 o 
   2  -6   8       13.34       12.27      0.76 o 
   3  -6   8       21.99       20.74      0.71 o 
   4  -6   8       14.94       14.51      0.62 o 
   5  -6   8        4.81        4.44      0.40 o 
   6  -6   8        3.64        3.86      0.40 o 
   7  -6   8        9.95       11.15      0.60 o 
   8  -6   8        1.01        0.87      0.32 o 
  -4  -5   8        0.12       -0.17      0.37 o 
  -3  -5   8        7.57        6.78      0.73 o 
  -2  -5   8       13.79       16.98      1.00 o 
  -1  -5   8        7.02        7.34      0.46 o 
   0  -5   8        2.34        2.39      0.30 o 
   1  -5   8        0.12        0.46      0.19 o 
   2  -5   8        0.82        0.79      0.21 o 
   3  -5   8       14.44       14.22      0.45 o 
   4  -5   8       44.39       46.19      3.16 o 
   5  -5   8        3.77        3.61      0.35 o 
   6  -5   8        1.22        2.07      0.31 o 
   7  -5   8        7.02        7.33      0.68 o 
   8  -5   8       15.20       13.56      0.65 o 
   9  -5   8        0.11        0.41      0.27 o 
  -4  -4   8       10.47       12.00      0.93 o 
  -3  -4   8       50.30       50.98      1.89 o 
  -2  -4   8        6.82        7.14      0.45 o 
  -1  -4   8        6.58        7.12      0.42 o 
   0  -4   8       59.64       54.13      1.24 o 
   1  -4   8       14.76       13.28      0.53 o 
   2  -4   8       16.34       15.46      0.57 o 
   3  -4   8       16.75       15.59      0.46 o 
   4  -4   8        3.44        2.86      0.24 o 
   5  -4   8       14.19       13.72      0.56 o 
   6  -4   8       17.88       16.24      0.63 o 
   7  -4   8        7.09        5.80      0.42 o 
   8  -4   8       20.93       22.91      0.96 o 
   9  -4   8        4.00        4.86      0.46 o 
  -5  -3   8        0.53        0.90      0.39 o 
  -4  -3   8        1.44        1.70      0.45 o 
  -3  -3   8        2.90        3.69      0.36 o 
  -2  -3   8       19.61       18.16      0.66 o 
  -1  -3   8        0.03        0.00      0.16 o 
   0  -3   8        0.02        0.19      0.22 o 
   1  -3   8        9.95        7.37      0.39 o 
   2  -3   8        1.64        0.77      0.20 o 
   3  -3   8       93.22       78.29      1.27 o 
   4  -3   8      113.71      111.06      1.68 o 
   5  -3   8        0.03        0.38      0.15 o 
   6  -3   8       62.19       59.74      1.07 o 
   7  -3   8        0.57        0.76      0.23 o 
   8  -3   8        1.68        1.20      0.29 o 
   9  -3   8        2.85        2.90      0.37 o 
  10  -3   8        2.43        1.61      0.35 o 
  -5  -2   8        4.00        4.37      0.63 o 
  -4  -2   8        0.05       -0.06      0.18 o 
  -3  -2   8        1.13        1.42      0.54 o 
  -2  -2   8       11.39       10.61      1.04 o 
  -1  -2   8       35.28       36.05      1.52 o 
   0  -2   8       26.65       23.81      0.72 o 
   1  -2   8        1.42        1.20      0.21 o 
   2  -2   8       23.36       25.28      1.86 o 
   3  -2   8      168.41      181.03      2.51 o 
   4  -2   8      521.70      505.52     11.27 o 
   5  -2   8        0.32        0.22      0.14 o 
   6  -2   8        5.42        5.77      0.37 o 
   7  -2   8       10.19       11.95      0.42 o 
   8  -2   8        0.46       -0.01      0.17 o 
   9  -2   8        5.60        5.17      0.66 o 
  10  -2   8        0.23        0.30      0.56 o 
  -5  -1   8        4.73        4.56      0.63 o 
  -4  -1   8        0.60        0.66      0.24 o 
  -3  -1   8        5.49        7.07      0.45 o 
  -2  -1   8       11.47       11.63      0.52 o 
  -1  -1   8       31.42       28.93      0.83 o 
   0  -1   8       22.56       21.36      0.68 o 
   1  -1   8        5.91        5.07      0.45 o 
   2  -1   8      133.86      122.11      2.61 o 
   3  -1   8      161.82      166.48      2.32 o 
   4  -1   8       12.17       11.69      0.37 o 
   5  -1   8        2.73        1.88      0.24 o 
   6  -1   8       42.76       43.43      0.84 o 
   7  -1   8       44.90       41.80      0.83 o 
   8  -1   8       28.77       29.94      0.88 o 
   9  -1   8        1.65        1.94      0.31 o 
  10  -1   8        0.24        0.78      0.27 o 
  11  -1   8        0.81        1.37      0.34 o 
  -5   0   8        0.45        0.62      0.25 o 
  -4   0   8        0.38        0.56      0.24 o 
  -3   0   8       14.03       14.12      1.47 o 
  -2   0   8       15.19       15.83      0.90 o 
  -1   0   8       85.37       81.81      2.14 o 
   0   0   8       47.64       47.76      1.12 o 
   1   0   8       93.02       82.90      1.63 o 
   2   0   8       16.93       17.32      0.57 o 
   3   0   8        6.33        7.56      0.29 o 
   4   0   8        2.41        2.90      0.33 o 
   5   0   8      225.74      229.73      3.81 o 
   6   0   8       95.40       92.87      1.46 o 
   7   0   8       30.39       28.25      0.65 o 
   8   0   8       21.57       22.74      0.59 o 
   9   0   8        4.23        4.96      0.32 o 
  10   0   8       42.34       39.33      1.07 o 
  11   0   8        6.15        6.12      0.68 o 
  -5   1   8       10.75       10.33      0.57 o 
  -4   1   8       21.74       24.16      0.82 o 
  -3   1   8        2.33        2.30      0.31 o 
  -2   1   8       39.11       35.71      0.97 o 
  -1   1   8        3.85        3.14      0.31 o 
   0   1   8      760.68      759.31     11.61 o 
   1   1   8       16.37       14.02      0.53 o 
   2   1   8      574.88      561.20     12.14 o 
   3   1   8       36.55       39.90      0.74 o 
   4   1   8       16.43       15.44      0.81 o 
   5   1   8       52.26       51.61      0.93 o 
   6   1   8       28.00       30.36      0.66 o 
   7   1   8       28.07       29.32      0.66 o 
   8   1   8       62.47       59.44      1.38 o 
   9   1   8       43.32       42.49      1.09 o 
  10   1   8       51.33       45.68      1.19 o 
  11   1   8        1.41        1.18      0.30 o 
  -5   2   8       14.76       17.16      1.06 o 
  -4   2   8        3.46        3.33      0.40 o 
  -3   2   8       58.97       59.35      1.38 o 
  -2   2   8        3.00        3.10      0.32 o 
  -1   2   8       25.57       25.44      0.76 o 
   0   2   8        0.39        0.69      0.20 o 
   1   2   8      170.09      171.51      4.35 o 
   2   2   8      116.51      111.07      2.04 o 
   3   2   8      533.90      548.82      8.46 o 
   4   2   8        1.57        1.88      0.18 o 
   5   2   8      289.35      303.18      3.99 o 
   6   2   8      168.66      168.36      2.37 o 
   7   2   8        1.65        2.70      0.71 o 
   8   2   8       74.13       71.92      1.23 o 
   9   2   8       65.70       60.78      2.30 o 
  10   2   8       13.22       12.17      0.59 o 
  11   2   8        7.04        7.66      0.63 o 
  -5   3   8        0.23        0.53      0.37 o 
  -4   3   8       14.70       16.82      1.00 o 
  -3   3   8        0.05       -0.09      0.19 o 
  -2   3   8       93.88       89.24      2.04 o 
  -1   3   8      327.05      324.36      5.27 o 
   0   3   8      116.13      111.66      2.09 o 
   1   3   8        1.29        1.37      0.22 o 
   2   3   8       70.77       76.79      1.53 o 
   3   3   8        2.02        0.97      0.14 o 
   4   3   8      193.17      188.21      2.58 o 
   5   3   8        4.03        3.28      0.23 o 
   6   3   8       15.14       16.07      0.53 o 
   7   3   8       17.03       16.53      0.70 o 
   8   3   8        1.08        1.66      0.21 o 
   9   3   8       75.89       74.78      2.48 o 
  10   3   8        0.92        0.96      0.29 o 
  11   3   8        4.08        5.09      0.51 o 
  -4   4   8        1.33        2.16      0.49 o 
  -3   4   8        2.89        4.42      0.58 o 
  -2   4   8       61.53       61.79      1.61 o 
  -1   4   8       67.13       65.77      2.17 o 
   0   4   8       35.63       36.10      0.93 o 
   1   4   8        3.69        4.76      0.43 o 
   2   4   8        6.99        6.05      0.36 o 
   3   4   8       29.80       26.81      0.58 o 
   4   4   8      144.76      136.18      2.04 o 
   5   4   8       63.06       61.16      1.04 o 
   6   4   8      145.37      148.89      2.14 o 
   7   4   8        2.93        3.39      0.32 o 
   8   4   8        0.25        0.43      0.21 o 
   9   4   8       12.24       10.54      0.54 o 
  10   4   8       54.72       50.06      1.70 o 
  11   4   8        0.02        0.53      0.27 o 
  -4   5   8        0.09        0.23      0.35 o 
  -3   5   8        0.72        0.56      0.34 o 
  -2   5   8       55.29       53.10      1.87 o 
  -1   5   8        0.04        0.24      0.19 o 
   0   5   8        7.86        8.77      0.98 o 
   1   5   8       37.77       33.62      1.46 o 
   2   5   8       11.35       10.19      0.45 o 
   3   5   8       20.34       23.48      0.55 o 
   4   5   8       76.38       72.46      1.18 o 
   5   5   8      145.36      139.03      2.01 o 
   6   5   8        6.49        7.77      0.45 o 
   7   5   8       20.81       20.32      0.69 o 
   8   5   8       17.91       19.76      0.71 o 
   9   5   8        0.61        0.62      0.25 o 
  10   5   8        1.08        0.69      0.28 o 
  11   5   8        0.19       -0.05      0.39 o 
  -3   6   8        1.89        1.21      0.38 o 
  -2   6   8        1.55        2.27      0.47 o 
  -1   6   8       57.14       54.52      1.87 o 
   0   6   8       20.61       18.02      0.95 o 
   1   6   8       65.47       57.50      1.27 o 
   2   6   8      112.34       96.39      3.62 o 
   3   6   8        2.99        1.86      0.19 o 
   4   6   8        0.93        1.35      0.18 o 
   5   6   8      214.12      203.47      3.51 o 
   6   6   8      238.22      241.79      4.12 o 
   7   6   8       12.51       14.62      0.60 o 
   8   6   8       17.38       18.48      0.71 o 
   9   6   8        2.95        3.18      0.37 o 
  10   6   8        0.45        0.04      0.25 o 
  11   6   8        0.93        0.67      0.31 o 
  -3   7   8       10.65        9.80      0.81 o 
  -2   7   8        0.24        0.59      0.29 o 
  -1   7   8        9.94       11.68      0.81 o 
   0   7   8        2.62        2.09      0.40 o 
   1   7   8       37.55       34.48      1.32 o 
   2   7   8       52.38       45.38      1.08 o 
   3   7   8       66.32       64.13      1.15 o 
   4   7   8       47.75       51.56      1.21 o 
   5   7   8        3.93        4.27      0.36 o 
   6   7   8       25.92       24.80      0.79 o 
   7   7   8        9.64       12.52      0.58 o 
   8   7   8       15.16       16.65      0.69 o 
   9   7   8        2.24        1.92      0.56 o 
  10   7   8        3.15        3.06      0.41 o 
  11   7   8        7.67        7.05      0.81 o 
  -2   8   8        1.59        1.20      0.39 o 
  -1   8   8        1.07        0.85      0.36 o 
   0   8   8        0.49        1.40      0.39 o 
   1   8   8        6.99        6.93      0.61 o 
   2   8   8       11.24        8.10      0.59 o 
   3   8   8       17.61       17.54      1.81 o 
   4   8   8       46.83       44.11      1.09 o 
   5   8   8        0.61        0.79      0.23 o 
   6   8   8       12.63       13.23      0.59 o 
   7   8   8        1.61        2.49      0.33 o 
   8   8   8       21.37       25.60      0.88 o 
   9   8   8        8.13        8.56      0.86 o 
  10   8   8        0.74        0.52      0.30 o 
  -1   9   8        0.92        0.98      0.39 o 
   0   9   8       26.99       27.65      1.28 o 
   1   9   8        0.61        0.84      0.32 o 
   3   9   8        4.68        4.62      0.54 o 
   4   9   8        2.66        2.92      0.46 o 
   5   9   8       25.60       29.15      0.88 o 
   6   9   8        0.12        0.12      0.23 o 
   7   9   8        0.09       -0.08      0.32 o 
   8   9   8        2.13        3.30      0.41 o 
   9   9   8       22.32       27.57      0.97 o 
   0  10   8        6.40        7.16      0.73 o 
   3  10   8        8.08        9.16      0.76 o 
   4  10   8        4.77        4.52      0.58 o 
   5  10   8       11.31       11.36      0.82 o 
   6  10   8        6.23        6.79      0.70 o 
   7  10   8        4.04        5.64      0.48 o 
   8  10   8        0.88        1.58      0.34 o 
   3  11   8       11.26       12.74      0.89 o 
   4  11   8        7.57        7.93      0.75 o 
   5  11   8        3.01        3.38      0.58 o 
   6  11   8        4.15        4.58      0.64 o 
   7  11   8        2.28        1.78      0.50 o 
   3  -8   9        0.03       -0.32      0.32 o 
  -1  -7   9        1.23        1.46      0.49 o 
   0  -7   9        0.01        0.57      0.46 o 
   2  -7   9       22.55       21.40      1.08 o 
   3  -7   9        0.56        0.51      0.34 o 
   4  -7   9       13.24       12.61      0.61 o 
   5  -7   9        0.02        0.26      0.23 o 
   6  -7   9        2.94        3.71      0.43 o 
  -2  -6   9        0.43        0.50      0.43 o 
  -1  -6   9       13.52       15.94      1.00 o 
   0  -6   9        1.11        0.68      0.39 o 
   1  -6   9        2.22        2.41      0.32 o 
   2  -6   9       40.05       41.87      1.56 o 
   3  -6   9        4.96        5.97      0.63 o 
   4  -6   9       10.93       12.96      0.60 o 
   5  -6   9       18.59       18.60      0.98 o 
   6  -6   9        4.31        3.78      0.44 o 
   7  -6   9        6.10        7.21      1.06 o 
  -3  -5   9        3.25        4.30      0.67 o 
  -2  -5   9        0.53        0.78      0.41 o 
  -1  -5   9        2.40        2.79      0.53 o 
   0  -5   9       13.49       13.62      1.40 o 
   1  -5   9       13.98       11.82      0.54 o 
   2  -5   9        1.31        0.73      0.22 o 
   3  -5   9        3.42        5.01      0.39 o 
   4  -5   9        3.52        3.25      0.35 o 
   5  -5   9        4.04        5.42      0.42 o 
   6  -5   9        5.11        5.13      0.43 o 
   7  -5   9        2.81        2.11      0.34 o 
   8  -5   9       15.33       16.89      0.74 o 
  -3  -4   9        9.24        8.93      0.85 o 
  -2  -4   9        4.22        4.29      0.61 o 
  -1  -4   9       12.36       11.83      0.56 o 
   0  -4   9        2.63        3.55      0.36 o 
   1  -4   9       26.15       22.88      0.75 o 
   2  -4   9        0.46        0.81      0.21 o 
   3  -4   9        0.18        0.48      0.19 o 
   4  -4   9        4.99        3.73      0.27 o 
   5  -4   9        1.57        1.57      0.26 o 
   6  -4   9       24.66       24.80      0.82 o 
   7  -4   9       23.42       21.32      0.77 o 
   8  -4   9        6.45        6.49      0.48 o 
   9  -4   9        1.72        1.77      0.34 o 
  -4  -3   9        6.85        6.12      0.74 o 
  -3  -3   9        3.58        3.63      0.57 o 
  -2  -3   9        1.67        2.65      0.34 o 
  -1  -3   9        0.00        0.03      0.20 o 
   0  -3   9        1.63        1.04      0.23 o 
   1  -3   9        0.01       -0.15      0.17 o 
   2  -3   9       56.96       49.17      1.17 o 
   3  -3   9        9.42        7.61      0.43 o 
   4  -3   9       29.51       23.74      0.59 o 
   5  -3   9       11.65       10.32      0.39 o 
   6  -3   9       21.03       22.75      1.49 o 
   7  -3   9       55.43       56.54      1.36 o 
   8  -3   9        0.15        0.18      0.29 o 
   9  -3   9        0.11        0.03      0.44 o 
  10  -3   9        4.00        4.46      0.64 o 
  -4  -2   9        0.08        0.01      0.31 o 
  -3  -2   9        0.92        1.15      0.28 o 
  -2  -2   9        8.63        8.81      0.50 o 
  -1  -2   9        1.36        1.20      0.26 o 
   0  -2   9       10.60        9.40      0.48 o 
   1  -2   9        0.13        0.00      0.17 o 
   2  -2   9       18.86       18.18      0.64 o 
   3  -2   9       28.68       25.66      0.77 o 
   4  -2   9       31.67       31.78      0.70 o 
   5  -2   9       15.45       14.25      0.45 o 
   6  -2   9        1.04        0.62      0.16 o 
   7  -2   9        6.75        6.39      0.47 o 
   8  -2   9        9.56        8.84      0.50 o 
   9  -2   9        0.02        0.28      0.24 o 
  10  -2   9        9.76        9.07      0.57 o 
  -4  -1   9        6.94        7.42      0.51 o 
  -3  -1   9       18.59       19.02      0.81 o 
  -2  -1   9        5.54        6.04      0.44 o 
  -1  -1   9        0.09        0.32      0.20 o 
   0  -1   9       63.17       57.01      1.32 o 
   1  -1   9       72.92       68.95      1.48 o 
   2  -1   9        2.18        1.09      0.25 o 
   3  -1   9      140.01      136.46      2.48 o 
   4  -1   9      166.38      153.54      2.50 o 
   5  -1   9        0.07        0.09      0.13 o 
   6  -1   9       89.37       80.42      1.63 o 
   7  -1   9        1.13        1.10      0.21 o 
   8  -1   9        1.12        2.21      0.37 o 
   9  -1   9        0.31        0.55      0.24 o 
  10  -1   9        5.16        5.59      0.46 o 
  11  -1   9       30.38       34.88      1.54 o 
  -4   0   9       12.26       15.16      0.68 o 
  -3   0   9        6.99        6.88      0.48 o 
  -2   0   9        2.24        1.80      0.29 o 
  -1   0   9        4.73        3.56      0.35 o 
   0   0   9        0.77        0.13      0.18 o 
   1   0   9       37.19       36.58      0.97 o 
   2   0   9       11.31       14.18      0.56 o 
   3   0   9       36.63       34.42      0.91 o 
   4   0   9        0.17        0.18      0.13 o 
   5   0   9        0.34        0.45      0.15 o 
   6   0   9      125.93      120.00      1.82 o 
   7   0   9        3.78        4.56      0.29 o 
   8   0   9        1.25        1.52      0.22 o 
   9   0   9        6.81        7.53      0.38 o 
  10   0   9        0.06       -0.02      0.22 o 
  11   0   9        0.33        1.18      0.45 o 
  -4   1   9        1.50        1.98      0.33 o 
  -3   1   9        1.51        0.99      0.38 o 
  -2   1   9        0.97        1.35      0.27 o 
  -1   1   9        1.88        1.69      0.28 o 
   0   1   9        0.07       -0.02      0.16 o 
   1   1   9        8.81        7.15      0.49 o 
   2   1   9       32.46       33.44      1.93 o 
   3   1   9       22.63       27.10      0.79 o 
   4   1   9       46.43       44.32      0.84 o 
   5   1   9       16.99       17.48      0.48 o 
   6   1   9       54.55       58.08      1.05 o 
   7   1   9      120.20      117.09      1.80 o 
   8   1   9        1.78        1.15      0.20 o 
   9   1   9        1.02        1.28      0.22 o 
  10   1   9       21.58       22.16      0.65 o 
  11   1   9       18.57       20.66      0.81 o 
  -4   2   9        1.34        2.15      0.33 o 
  -3   2   9        7.59        9.10      0.51 o 
  -2   2   9        0.02        0.69      0.23 o 
  -1   2   9        0.50        0.49      0.23 o 
   0   2   9       40.61       39.76      1.04 o 
   1   2   9       43.77       42.98      1.07 o 
   2   2   9      176.33      171.10      3.00 o 
   3   2   9        2.02        1.57      0.24 o 
   4   2   9        4.01        3.76      0.69 o 
   5   2   9       34.61       32.93      0.70 o 
   6   2   9        1.58        1.27      0.20 o 
   7   2   9      567.89      575.58      7.36 o 
   8   2   9        7.40        6.90      0.35 o 
   9   2   9        8.78        8.51      0.44 o 
  10   2   9        0.12        0.14      0.24 o 
  11   2   9        3.48        1.56      0.34 o 
  -4   3   9        0.00       -0.30      0.30 o 
  -3   3   9        3.06        3.00      0.36 o 
  -2   3   9        0.05        0.28      0.21 o 
  -1   3   9        0.31        0.04      0.20 o 
   0   3   9        0.24        1.16      0.26 o 
   1   3   9        0.05       -0.07      0.16 o 
   2   3   9      243.73      238.80      4.00 o 
   3   3   9       76.70       75.05      1.55 o 
   4   3   9      216.08      207.36      9.14 o 
   5   3   9       25.43       24.55      0.59 o 
   6   3   9       45.08       45.30      0.88 o 
   7   3   9        0.61        0.76      0.21 o 
   8   3   9      145.68      148.64      2.64 o 
   9   3   9        1.36        0.59      0.27 o 
  10   3   9       50.51       52.44      1.35 o 
  11   3   9        5.15        5.94      0.50 o 
  -3   4   9        0.48        0.30      0.34 o 
  -2   4   9        0.18        0.30      0.21 o 
  -1   4   9        3.94        4.98      0.40 o 
   0   4   9      107.84      101.73      2.01 o 
   1   4   9        1.20        1.16      0.24 o 
   2   4   9        1.57        1.87      0.27 o 
   3   4   9      155.75      152.36      3.59 o 
   4   4   9       13.35       13.20      0.61 o 
   5   4   9      169.00      165.81      2.36 o 
   6   4   9      215.96      227.31      3.13 o 
   7   4   9      161.99      161.89      2.35 o 
   8   4   9       16.55       15.23      0.64 o 
   9   4   9      103.11       97.36      2.03 o 
  10   4   9        4.07        2.89      0.63 o 
  11   4   9       33.18       30.29      1.01 o 
  -3   5   9        5.50        5.28      0.68 o 
  -2   5   9       18.80       17.61      1.02 o 
  -1   5   9        7.77        7.61      0.73 o 
   0   5   9        0.49        0.21      0.20 o 
   1   5   9       40.31       38.63      1.00 o 
   2   5   9        0.10        0.37      0.19 o 
   3   5   9        2.56        2.87      0.54 o 
   4   5   9       35.93       33.73      0.72 o 
   5   5   9        1.66        2.35      0.23 o 
   6   5   9       94.82       91.82      2.56 o 
   7   5   9       69.51       68.51      1.52 o 
   8   5   9        0.01       -0.11      0.19 o 
   9   5   9       10.98       10.50      0.56 o 
  10   5   9        7.05        4.99      0.45 o 
  11   5   9       13.55       16.40      1.21 o 
  -2   6   9       14.71       13.40      0.91 o 
  -1   6   9       12.29       11.65      0.81 o 
   0   6   9       54.56       51.00      1.80 o 
   1   6   9        0.64        0.67      0.22 o 
   2   6   9       28.96       29.28      1.12 o 
   3   6   9       20.74       20.55      0.95 o 
   4   6   9        9.46        9.76      0.94 o 
   5   6   9        5.77        6.62      0.33 o 
   6   6   9       25.27       26.15      0.82 o 
   7   6   9       10.97       11.65      0.56 o 
   8   6   9        0.14        0.26      0.32 o 
   9   6   9        4.15        4.46      0.42 o 
  10   6   9        1.17        1.84      0.34 o 
  11   6   9        0.92        2.18      0.39 o 
  -2   7   9        3.09        3.19      0.54 o 
  -1   7   9        7.82        6.58      0.68 o 
   0   7   9        3.75        3.02      0.49 o 
   1   7   9        1.42        0.84      0.37 o 
   2   7   9       30.94       30.58      0.89 o 
   3   7   9       28.35       31.73      1.24 o 
   4   7   9       60.43       61.92      1.14 o 
   5   7   9       13.86       11.73      0.54 o 
   6   7   9        7.38        8.73      0.49 o 
   7   7   9        8.75        8.69      0.59 o 
   8   7   9        0.91        1.07      0.44 o 
   9   7   9        3.78        5.21      0.46 o 
  10   7   9        5.08        5.15      0.49 o 
  -1   8   9        2.03        2.44      0.48 o 
   0   8   9        7.32        6.53      0.66 o 
   1   8   9       41.29       39.97      1.55 o 
   3   8   9        2.97        3.80      0.48 o 
   4   8   9        0.66        0.07      0.21 o 
   5   8   9       25.61       22.03      0.77 o 
   6   8   9        4.16        5.84      0.44 o 
   7   8   9       32.61       30.48      0.97 o 
   8   8   9       52.43       51.13      2.08 o 
   9   8   9        3.11        3.91      0.44 o 
  10   8   9        1.65        2.85      0.56 o 
   0   9   9        0.46        0.14      0.29 o 
   1   9   9       13.28       14.81      0.93 o 
   5   9   9        0.12        0.31      0.23 o 
   6   9   9        0.28        0.29      0.23 o 
   7   9   9        1.44        2.22      0.36 o 
   8   9   9       16.89       17.49      0.77 o 
   9   9   9       21.57       22.23      0.89 o 
   4  10   9       11.10        9.33      0.78 o 
   5  10   9        1.39        1.72      0.48 o 
   6  10   9        0.00        0.03      0.23 o 
   7  10   9       15.65       19.68      0.82 o 
   8  10   9        0.87        1.72      0.45 o 
   3  -7  10        0.32        0.48      0.34 o 
   0  -6  10        1.83        2.44      0.53 o 
   1  -6  10        4.72        5.70      0.46 o 
   2  -6  10        4.67        4.80      0.62 o 
   3  -6  10        0.93        1.52      0.41 o 
   4  -6  10        1.21        0.34      0.33 o 
   5  -6  10       13.60       12.09      0.91 o 
   6  -6  10       10.03       11.00      0.98 o 
  -1  -5  10        0.72        0.24      0.38 o 
   0  -5  10       13.02       14.02      0.65 o 
   1  -5  10       11.48        9.29      0.63 o 
   2  -5  10        0.39        1.51      0.29 o 
   3  -5  10        0.64        0.46      0.23 o 
   4  -5  10        6.30        8.73      0.76 o 
   5  -5  10        5.58        5.83      0.44 o 
   6  -5  10        0.49        0.42      0.25 o 
   7  -5  10        3.53        4.28      0.45 o 
  -2  -4  10        0.64        1.33      0.45 o 
  -1  -4  10        2.60        2.40      0.46 o 
   0  -4  10        6.88        8.01      0.65 o 
   1  -4  10        0.47        1.29      0.28 o 
   2  -4  10        3.85        3.32      0.36 o 
   3  -4  10        0.55        0.36      0.23 o 
   4  -4  10       25.81       25.97      0.83 o 
   5  -4  10       12.08       11.59      0.56 o 
   6  -4  10        1.32        2.19      0.33 o 
   7  -4  10        0.01        0.16      0.23 o 
   8  -4  10        0.01        0.18      0.24 o 
  -2  -3  10       12.21       12.72      0.64 o 
  -1  -3  10       12.44       12.85      0.62 o 
   0  -3  10        1.42        1.44      0.31 o 
   1  -3  10        0.01        0.26      0.22 o 
   2  -3  10        4.51        4.28      0.51 o 
   3  -3  10       16.99       12.48      0.69 o 
   4  -3  10       46.45       44.87      1.14 o 
   5  -3  10       53.18       52.87      1.03 o 
   6  -3  10       36.76       36.20      0.82 o 
   7  -3  10        4.77        4.51      0.41 o 
   8  -3  10        0.12       -0.22      0.23 o 
   9  -3  10        0.02       -0.28      0.28 o 
  -3  -2  10        0.13       -0.08      0.29 o 
  -2  -2  10        3.27        3.10      0.37 o 
  -1  -2  10        1.02        1.22      0.29 o 
   0  -2  10        0.48        0.28      0.30 o 
   1  -2  10       12.73       12.51      0.57 o 
   2  -2  10        0.13        0.21      0.20 o 
   3  -2  10       45.79       37.15      1.01 o 
   4  -2  10       32.44       28.97      0.87 o 
   5  -2  10        6.02        8.94      0.38 o 
   6  -2  10        3.37        3.18      0.27 o 
   7  -2  10       23.24       21.17      0.60 o 
   8  -2  10        2.16        2.65      0.34 o 
   9  -2  10       27.66       26.88      0.92 o 
  10  -2  10        1.89        2.13      0.37 o 
  -3  -1  10        0.44        0.38      0.23 o 
  -2  -1  10        0.01        0.21      0.22 o 
  -1  -1  10        1.47        1.43      0.29 o 
   0  -1  10       41.39       38.66      1.07 o 
   1  -1  10       28.42       28.69      0.88 o 
   2  -1  10        8.74        6.95      0.43 o 
   3  -1  10       10.09        8.07      0.46 o 
   4  -1  10        0.09        0.31      0.28 o 
   5  -1  10        0.88        0.77      0.22 o 
   6  -1  10        3.08        3.73      0.36 o 
   7  -1  10        0.91        0.41      0.20 o 
   8  -1  10        1.81        1.73      0.24 o 
   9  -1  10        4.91        6.70      0.47 o 
  10  -1  10       20.75       20.44      0.81 o 
  -3   0  10        0.41        0.56      0.24 o 
  -2   0  10        2.53        2.20      0.34 o 
  -1   0  10        3.01        3.46      0.37 o 
   0   0  10       30.16       32.73      0.97 o 
   1   0  10       62.84       61.14      1.42 o 
   2   0  10        4.03        4.58      0.55 o 
   3   0  10        5.26        5.49      0.40 o 
   4   0  10        0.70        1.06      0.23 o 
   5   0  10       18.57       17.05      0.50 o 
   6   0  10       24.49       26.93      0.65 o 
   7   0  10       17.02       15.11      0.49 o 
   8   0  10        6.42        6.66      0.36 o 
   9   0  10        1.51        1.61      0.25 o 
  10   0  10       42.56       43.92      1.20 o 
  -3   1  10        4.27        5.04      0.46 o 
  -2   1  10        3.34        3.64      0.39 o 
  -1   1  10       19.19       18.94      0.87 o 
   0   1  10        3.06        3.15      0.35 o 
   1   1  10        0.83        0.59      0.23 o 
   2   1  10       52.99       54.65      1.30 o 
   3   1  10        7.49        5.85      0.41 o 
   4   1  10       11.08       10.44      0.51 o 
   5   1  10       25.25       26.20      0.80 o 
   6   1  10        0.92        1.50      0.23 o 
   7   1  10       30.85       29.86      0.72 o 
   8   1  10        4.82        6.23      0.35 o 
   9   1  10        3.14        3.04      0.28 o 
  10   1  10        2.89        3.32      0.37 o 
  11   1  10        0.21        0.16      0.25 o 
  -3   2  10       10.30       11.75      0.72 o 
  -2   2  10        0.00        0.16      0.21 o 
  -1   2  10       30.86       31.18      1.03 o 
   0   2  10       72.93       68.51      1.55 o 
   1   2  10        0.64        0.91      0.24 o 
   2   2  10        0.74        0.37      0.21 o 
   3   2  10       19.59       21.30      0.72 o 
   4   2  10       23.64       22.30      0.73 o 
   5   2  10        7.08        7.81      0.42 o 
   6   2  10       61.50       58.74      1.08 o 
   7   2  10       89.84       89.09      1.50 o 
   8   2  10        0.34        0.67      0.20 o 
   9   2  10        9.73       11.81      0.59 o 
  10   2  10        1.29        0.60      0.27 o 
  11   2  10        0.98        0.41      0.27 o 
  -2   3  10        1.14        1.56      0.30 o 
  -1   3  10       11.96       10.99      0.57 o 
   0   3  10       33.08       34.38      0.99 o 
   1   3  10       57.92       57.07      1.35 o 
   2   3  10       11.52       11.79      0.72 o 
   3   3  10       10.35       11.16      0.76 o 
   4   3  10       17.99       15.91      0.70 o 
   5   3  10        2.89        2.84      0.25 o 
   6   3  10       70.15       68.40      1.21 o 
   7   3  10        1.23        1.38      0.22 o 
   8   3  10        1.57        1.14      0.22 o 
   9   3  10       26.02       27.14      0.90 o 
  10   3  10        0.13        0.02      0.25 o 
  11   3  10        1.30        1.65      0.34 o 
  -2   4  10        0.04        0.28      0.31 o 
  -1   4  10       11.33       11.88      0.68 o 
   0   4  10        0.08        0.24      0.71 o 
   1   4  10        1.31        0.86      0.25 o 
   2   4  10        1.24        1.75      0.28 o 
   3   4  10       15.11       14.43      0.61 o 
   4   4  10       21.45       20.06      0.70 o 
   5   4  10       46.63       43.07      0.87 o 
   6   4  10       13.67       15.43      0.51 o 
   7   4  10        3.75        3.75      0.29 o 
   8   4  10       12.23        9.18      0.64 o 
   9   4  10       20.22       20.82      0.79 o 
  10   4  10       11.81       11.70      0.63 o 
  11   4  10        4.46        4.94      0.51 o 
  -2   5  10        1.66        1.13      0.38 o 
  -1   5  10        0.49        0.58      0.41 o 
   0   5  10        6.63        6.14      0.45 o 
   1   5  10        7.01        7.92      0.61 o 
   2   5  10        0.00        0.05      0.20 o 
   3   5  10       32.84       33.24      2.30 o 
   4   5  10        0.61        0.44      0.28 o 
   5   5  10       11.82       11.19      0.42 o 
   6   5  10       43.87       44.17      0.91 o 
   7   5  10      138.61      138.29      4.97 o 
   8   5  10        1.34        1.33      0.29 o 
   9   5  10        4.63        3.09      0.39 o 
  10   5  10       17.58       20.11      0.80 o 
  -1   6  10        0.07        0.12      0.27 o 
   0   6  10        5.38        5.48      0.68 o 
   1   6  10        0.14        0.09      0.36 o 
   2   6  10       53.64       52.74      1.29 o 
   3   6  10        0.61        0.30      0.21 o 
   4   6  10       31.34       30.13      0.88 o 
   5   6  10       43.88       45.04      0.92 o 
   6   6  10        9.10        9.08      0.80 o 
   7   6  10        3.68        4.03      0.46 o 
   8   6  10        3.48        3.85      0.68 o 
   9   6  10        8.64        6.96      0.51 o 
  10   6  10        0.54        0.73      0.30 o 
  -1   7  10        1.64        2.55      0.49 o 
   0   7  10        0.72        0.70      0.32 o 
   1   7  10       10.18       11.93      0.86 o 
   2   7  10        3.45        3.69      0.38 o 
   3   7  10       32.96       31.10      0.93 o 
   4   7  10        0.02       -0.01      0.19 o 
   5   7  10       27.70       27.70      1.46 o 
   6   7  10       11.92       13.94      0.64 o 
   7   7  10       42.43       43.61      1.19 o 
   8   7  10        0.04        0.33      0.26 o 
   9   7  10        2.23        3.39      0.47 o 
  10   7  10        0.02        0.01      0.27 o 
   0   8  10        2.65        3.46      0.54 o 
   1   8  10       38.88       34.50      1.47 o 
   2   8  10        2.08        4.75      0.60 o 
   3   8  10        2.41        2.44      0.46 o 
   4   8  10        0.03        0.18      0.28 o 
   5   8  10        0.10       -0.14      0.21 o 
   6   8  10       14.71       14.09      1.42 o 
   7   8  10        3.61        3.89      0.74 o 
   8   8  10        2.97        2.44      0.39 o 
   9   8  10        4.72        5.92      0.67 o 
   5   9  10        7.53       12.28      0.62 o 
   6   9  10        4.53        5.23      0.46 o 
   7   9  10       19.29       18.10      0.77 o 
   8   9  10        0.85        1.44      0.35 o 
   5  10  10        1.53        1.98      0.50 o 
   6  10  10        0.57        1.02      0.43 o 
   1  -5  11        1.97        2.67      0.54 o 
   2  -5  11        0.02       -0.09      0.28 o 
   3  -5  11        2.63        3.55      0.41 o 
   4  -5  11        2.77        4.10      0.61 o 
   5  -5  11        0.03       -0.24      0.29 o 
   6  -5  11        0.02        0.10      0.34 o 
   0  -4  11        0.08        0.01      0.58 o 
   1  -4  11        3.56        3.97      0.42 o 
   2  -4  11        0.90        1.45      0.30 o 
   3  -4  11        0.67        0.31      0.22 o 
   4  -4  11        1.91        3.02      0.36 o 
   5  -4  11        0.89        0.56      0.38 o 
   6  -4  11        0.13        0.72      0.32 o 
   7  -4  11       10.25        9.83      0.57 o 
   0  -3  11        0.40        0.14      0.26 o 
   1  -3  11        0.04        0.14      0.24 o 
   2  -3  11        0.09       -0.02      0.26 o 
   3  -3  11        3.99        4.02      0.40 o 
   4  -3  11       13.67       12.79      0.61 o 
   5  -3  11       24.52       24.29      0.83 o 
   6  -3  11        2.58        3.31      0.30 o 
   7  -3  11        2.46        2.60      0.35 o 
   8  -3  11        0.15        0.62      0.27 o 
  -1  -2  11        4.34        5.38      0.48 o 
   0  -2  11        3.26        4.17      0.62 o 
   1  -2  11       24.22       23.41      0.85 o 
   2  -2  11        5.88        4.13      0.41 o 
   3  -2  11        0.32        0.75      0.56 o 
   4  -2  11       69.65       66.04      1.53 o 
   5  -2  11       88.21       85.68      1.84 o 
   6  -2  11        0.86        1.19      0.22 o 
   7  -2  11        0.17        0.16      0.17 o 
   8  -2  11        0.08       -0.21      0.22 o 
   9  -2  11        7.07        8.26      0.84 o 
  -1  -1  11        0.28        0.30      0.27 o 
   0  -1  11       22.25       27.96      1.15 o 
   1  -1  11        0.15        0.44      0.25 o 
   2  -1  11       19.05       20.28      0.77 o 
   3  -1  11       14.62       16.57      0.72 o 
   4  -1  11       11.06       11.58      1.19 o 
   5  -1  11        0.01       -0.08      0.18 o 
   6  -1  11        0.61        1.23      0.21 o 
   7  -1  11        0.08        0.31      0.18 o 
   8  -1  11       11.08       10.54      0.51 o 
   9  -1  11        1.97        2.64      0.37 o 
  -1   0  11        0.15        0.14      0.21 o 
   0   0  11        0.29        0.40      0.24 o 
   1   0  11       32.54       34.18      1.03 o 
   2   0  11        6.22        5.54      0.45 o 
   3   0  11       61.17       60.69      1.45 o 
   4   0  11       11.23       13.72      0.61 o 
   5   0  11        0.12        0.34      0.21 o 
   6   0  11        0.70        1.07      0.21 o 
   7   0  11       13.49       13.40      0.50 o 
   8   0  11       16.64       18.00      0.58 o 
   9   0  11        0.89        0.30      0.20 o 
  10   0  11       19.14       19.86      0.79 o 
  -1   1  11        6.35        7.81      0.54 o 
   0   1  11        7.42        8.84      0.54 o 
   1   1  11        0.16       -0.08      0.37 o 
   2   1  11        1.82        1.08      0.47 o 
   3   1  11       27.05       23.83      0.90 o 
   4   1  11        5.98        8.01      0.49 o 
   5   1  11       31.56       32.97      0.98 o 
   6   1  11        1.91        1.92      0.24 o 
   7   1  11       17.26       16.43      0.54 o 
   8   1  11       29.08       26.15      0.74 o 
   9   1  11        7.59        7.84      0.42 o 
  10   1  11        8.37        9.96      0.47 o 
  -1   2  11        0.09       -0.21      0.21 o 
   0   2  11       19.88       21.30      0.81 o 
   1   2  11        2.76        3.74      0.39 o 
   2   2  11       19.94       19.23      0.73 o 
   3   2  11       14.05       14.88      0.64 o 
   4   2  11       11.50       12.45      0.79 o 
   5   2  11        7.25        6.20      0.44 o 
   6   2  11        0.81        0.65      0.22 o 
   7   2  11        9.48        9.81      0.43 o 
   8   2  11        0.67        0.31      0.19 o 
   9   2  11       20.83       23.91      0.68 o 
  10   2  11        0.32        0.06      0.24 o 
  -1   3  11        0.01        0.10      0.21 o 
   0   3  11       29.36       31.61      1.85 o 
   1   3  11       35.35       34.34      1.78 o 
   2   3  11        5.08        5.52      0.44 o 
   3   3  11        0.17        0.03      0.21 o 
   4   3  11       43.41       43.41      2.10 o 
   5   3  11        2.02        3.30      0.37 o 
   6   3  11        4.62        4.37      0.30 o 
   7   3  11        9.44        9.95      0.43 o 
   8   3  11        8.48        6.45      0.37 o 
   9   3  11        2.20        2.58      0.37 o 
  10   3  11       10.23       10.24      0.99 o 
  -1   4  11       31.38       32.70      1.38 o 
   0   4  11        0.99        0.51      0.27 o 
   1   4  11        0.11        0.12      0.22 o 
   2   4  11        3.22        4.51      0.41 o 
   3   4  11        0.04        0.40      0.22 o 
   4   4  11        3.50        4.33      0.64 o 
   5   4  11       29.80       30.36      0.93 o 
   6   4  11        1.95        1.74      0.24 o 
   7   4  11        3.64        4.52      0.33 o 
   8   4  11       28.51       27.52      1.62 o 
   9   4  11        7.16        7.65      0.53 o 
  10   4  11        6.03        8.08      0.57 o 
   0   5  11        1.16        1.46      0.32 o 
   1   5  11       11.00       10.00      0.56 o 
   2   5  11        0.80        0.84      0.26 o 
   3   5  11        7.64        6.72      0.47 o 
   4   5  11        3.20        4.16      0.55 o 
   5   5  11       16.65       18.83      0.96 o 
   6   5  11        3.37        3.45      0.30 o 
   7   5  11       29.34       26.92      0.89 o 
   8   5  11        0.65        0.68      0.30 o 
   9   5  11        2.37        2.76      0.39 o 
  10   5  11        6.50        7.03      0.53 o 
   0   6  11        7.11       12.24      0.95 o 
   1   6  11        0.44        0.67      0.33 o 
   2   6  11        1.62        3.53      0.58 o 
   3   6  11        4.73        3.78      0.40 o 
   4   6  11       19.05       18.54      1.44 o 
   5   6  11       27.08       25.92      0.85 o 
   6   6  11       40.79       40.79      1.12 o 
   7   6  11        0.61        0.52      0.28 o 
   8   6  11        0.01        0.28      0.26 o 
   9   6  11        0.10        0.07      0.27 o 
   1   7  11        2.36        2.61      0.56 o 
   2   7  11       21.84       23.21      1.21 o 
   3   7  11        0.00       -0.21      0.57 o 
   4   7  11        3.60        4.10      0.41 o 
   5   7  11        4.45        4.37      0.59 o 
   6   7  11       16.47       15.32      0.68 o 
   7   7  11        2.35        2.26      0.45 o 
   8   7  11        3.19        3.84      0.45 o 
   9   7  11       27.40       28.11      0.99 o 
   2   8  11        7.34        8.54      0.80 o 
   3   8  11        3.94        6.81      0.73 o 
   4   8  11        1.49        1.77      0.48 o 
   5   8  11        1.26        1.40      0.44 o 
   6   8  11        3.28        5.38      0.46 o 
   7   8  11        0.00       -0.23      0.25 o 
   8   8  11        4.10        6.43      0.52 o 
   6   9  11        2.21        2.56      0.40 o 
   2  -3  12        5.20        7.18      0.53 o 
   3  -3  12        0.35        1.03      0.28 o 
   4  -3  12        0.01        0.07      0.25 o 
   5  -3  12        0.00        0.28      0.26 o 
   6  -3  12       14.39       17.79      0.80 o 
   1  -2  12       18.20       21.27      0.84 o 
   2  -2  12        1.88        2.38      0.38 o 
   3  -2  12        0.04        0.44      0.26 o 
   4  -2  12        2.80        2.52      0.37 o 
   5  -2  12       19.57       21.19      1.35 o 
   6  -2  12        0.12        0.25      0.44 o 
   7  -2  12        0.23        0.52      0.23 o 
   1  -1  12       16.35       16.67      0.76 o 
   2  -1  12       22.79       26.27      0.94 o 
   3  -1  12        0.02       -0.01      0.23 o 
   4  -1  12       10.88       10.38      0.63 o 
   5  -1  12        3.21        3.42      0.40 o 
   6  -1  12        0.79        0.56      0.33 o 
   7  -1  12        8.15        9.38      0.46 o 
   8  -1  12        0.40       -0.07      0.18 o 
   0   0  12        0.10       -0.04      0.22 o 
   1   0  12        3.96        4.12      0.44 o 
   2   0  12       11.27       14.98      0.69 o 
   3   0  12        3.35        2.99      0.46 o 
   4   0  12        0.41        0.30      0.26 o 
   5   0  12        1.68        2.31      0.35 o 
   6   0  12        0.00       -0.18      0.23 o 
   7   0  12       32.42       36.76      0.88 o 
   8   0  12        4.52        5.31      0.45 o 
   9   0  12        0.15       -0.12      0.20 o 
   0   1  12        3.91        3.59      0.42 o 
   1   1  12        0.24        0.33      0.36 o 
   2   1  12        3.15        3.71      0.42 o 
   3   1  12       17.09       23.26      0.86 o 
   4   1  12        2.59        2.65      0.37 o 
   5   1  12        1.23        0.52      0.34 o 
   6   1  12        0.59        0.92      0.27 o 
   7   1  12        2.78        2.15      0.28 o 
   8   1  12       63.96       65.60      1.54 o 
   9   1  12       15.94       16.88      0.60 o 
   0   2  12        0.99        0.20      0.24 o 
   1   2  12       21.85       22.05      1.20 o 
   2   2  12        1.88        1.71      0.33 o 
   3   2  12       21.61       26.24      1.13 o 
   4   2  12       40.33       40.09      1.64 o 
   5   2  12        8.94        7.81      0.52 o 
   6   2  12       19.20       22.70      2.05 o 
   7   2  12        0.12        0.02      0.17 o 
   8   2  12        3.96        4.15      0.34 o 
   9   2  12        6.15        7.64      0.43 o 
   1   3  12        0.02       -0.10      0.24 o 
   2   3  12        0.11       -0.04      0.21 o 
   3   3  12        2.67        2.40      0.48 o 
   4   3  12        4.05        5.22      0.50 o 
   5   3  12        0.02       -0.10      0.23 o 
   6   3  12        8.80        8.57      0.54 o 
   7   3  12       30.19       33.78      0.83 o 
   8   3  12        0.01        0.08      0.19 o 
   9   3  12        2.28        2.51      0.38 o 
   1   4  12       19.36       20.81      0.84 o 
   2   4  12        9.65       11.21      0.62 o 
   3   4  12       10.02       11.17      0.60 o 
   4   4  12       19.55       17.14      0.73 o 
   5   4  12        0.47        0.55      0.25 o 
   6   4  12        0.47        0.06      0.24 o 
   7   4  12       20.49       22.07      0.65 o 
   8   4  12       43.02       41.30      1.18 o 
   9   4  12        5.62        4.96      0.64 o 
   1   5  12        0.70        1.22      0.44 o 
   2   5  12        0.00       -0.07      0.24 o 
   3   5  12       22.89       26.61      0.93 o 
   4   5  12       14.00       18.61      1.87 o 
   5   5  12       12.11       13.87      0.65 o 
   6   5  12       28.62       32.64      1.40 o 
   7   5  12        0.59        0.94      0.30 o 
   8   5  12        0.02        0.17      0.26 o 
   9   5  12        8.53        9.93      0.61 o 
   2   6  12        0.20        0.11      0.26 o 
   3   6  12        0.07        0.11      0.25 o 
   4   6  12       61.84       65.28      1.59 o 
   5   6  12        3.31        4.56      0.69 o 
   6   6  12       10.19       11.69      0.91 o 
   7   6  12        0.73        1.10      0.32 o 
   8   6  12       22.24       20.96      0.84 o 
   3   7  12        0.25        0.18      0.27 o 
   4   7  12        7.78        6.98      0.53 o 
   5   7  12       10.47       13.48      0.97 o 
   6   7  12        1.99        1.80      0.50 o 
   7   7  12        5.77        8.27      0.84 o 
   4  -1  13        0.58        1.62      0.53 o 
   5  -1  13        0.51        0.61      0.30 o 
   6  -1  13        0.10        0.27      0.29 o 
   3   0  13        0.30        0.38      0.27 o 
   4   0  13        0.24        0.81      0.31 o 
   5   0  13        0.01       -0.13      0.26 o 
   6   0  13       17.23       18.68      0.81 o 
   7   0  13        6.27        8.86      0.58 o 
   3   1  13        2.04        1.53      0.32 o 
   4   1  13       14.06       19.77      0.83 o 
   5   1  13        5.91        7.70      0.56 o 
   6   1  13        1.09        0.18      0.40 o 
   7   1  13        3.01        3.62      0.44 o 
   3   2  13       12.27       13.99      0.70 o 
   4   2  13        0.37        0.47      0.28 o 
   5   2  13        8.33        9.15      0.93 o 
   6   2  13        1.94        1.87      0.36 o 
   7   2  13        0.00        0.15      0.26 o 
   8   2  13       14.96       16.53      0.76 o 
   3   3  13        1.52        1.37      0.32 o 
   4   3  13        8.93       10.84      0.60 o 
   5   3  13        3.17        4.32      0.45 o 
   6   3  13       17.29       16.42      0.76 o 
   7   3  13        5.09        6.39      0.70 o 
   8   3  13        3.77        4.14      0.64 o 
   3   4  13        1.93        0.91      0.31 o 
   4   4  13        2.48        2.55      0.46 o 
   5   4  13        0.20        0.12      0.25 o 
   6   4  13        6.12        7.05      0.54 o 
   7   4  13       14.50       15.78      0.74 o 
   4   5  13        5.63        6.74      0.53 o 
   5   5  13       12.10       11.25      1.35 o 
   6   5  13        1.98        3.03      0.61 o 
   7   5  13       12.18       13.02      0.98 o 
                                                 
