# Supplementary material for: 2,3-Diphenyl-2,3-di­hydro-4H-pyrido[3,2-e][1,3]thia­zin-4-one
Source: Acta Crystallogr Sect E Struct Rep Online. 2014 May 3;70(Pt 6):o638. doi: 10.1107/S1600536814009714 (PMC4051078; doi:10.1107/S1600536814009714)
Supplement: Supplementary file 3 [file e-70-0o638-Isup3.mol]

  ACD/Labs04101408533D

 23 26  0  0  0  0  0  0  0  0  1 V2000
   27.3127  -40.1978    0.0000 N   0  0  0  0  0  0  0  0  0  0  0  0
   27.3127  -44.8866    0.0000 C   0  0  0  0  0  0  0  0  0  0  0  0
   23.2517  -37.8533    0.0000 C   0  0  0  0  0  0  0  0  0  0  0  0
   23.2517  -47.2310    0.0000 S   0  0  0  0  0  0  0  0  0  0  0  0
   19.1911  -40.1978    0.0000 C   0  0  0  0  0  0  0  0  0  0  0  0
   19.1911  -44.8866    0.0000 C   0  0  0  0  0  0  0  0  0  0  0  0
   23.2519  -33.1644    0.0000 O   0  0  0  0  0  0  0  0  0  0  0  0
   31.3733  -37.8532    0.0000 C   0  0  0  0  0  0  0  0  0  0  0  0
   31.3733  -33.1643    0.0000 C   0  0  0  0  0  0  0  0  0  0  0  0
   35.4343  -40.1976    0.0000 C   0  0  0  0  0  0  0  0  0  0  0  0
   35.4343  -30.8199    0.0000 C   0  0  0  0  0  0  0  0  0  0  0  0
   39.4949  -37.8532    0.0000 C   0  0  0  0  0  0  0  0  0  0  0  0
   39.4949  -33.1643    0.0000 C   0  0  0  0  0  0  0  0  0  0  0  0
   31.3733  -47.2311    0.0000 C   0  0  0  0  0  0  0  0  0  0  0  0
   35.4341  -44.8868    0.0000 C   0  0  0  0  0  0  0  0  0  0  0  0
   31.3733  -51.9202    0.0000 C   0  0  0  0  0  0  0  0  0  0  0  0
   39.4949  -47.2316    0.0000 C   0  0  0  0  0  0  0  0  0  0  0  0
   35.4339  -54.2647    0.0000 C   0  0  0  0  0  0  0  0  0  0  0  0
   39.4947  -51.9204    0.0000 C   0  0  0  0  0  0  0  0  0  0  0  0
   15.1306  -37.8535    0.0000 C   0  0  0  0  0  0  0  0  0  0  0  0
   11.0701  -40.1983    0.0000 C   0  0  0  0  0  0  0  0  0  0  0  0
   15.1308  -47.2309    0.0000 N   0  0  0  0  0  0  0  0  0  0  0  0
   11.0703  -44.8867    0.0000 C   0  0  0  0  0  0  0  0  0  0  0  0
  2  1  1  0  0  0  0
  3  1  1  0  0  0  0
  4  2  1  0  0  0  0
  5  3  1  0  0  0  0
  6  4  1  0  0  0  0
  3  7  2  0  0  0  0
  9  8  1  0  0  0  0
 10  8  2  0  0  0  0
 11  9  2  0  0  0  0
 12 10  1  0  0  0  0
 13 11  1  0  0  0  0
 13 12  2  0  0  0  0
  1  8  1  0  0  0  0
 15 14  1  0  0  0  0
 16 14  2  0  0  0  0
 17 15  2  0  0  0  0
 18 16  1  0  0  0  0
 19 17  1  0  0  0  0
 19 18  2  0  0  0  0
  2 14  1  0  0  0  0
 20  5  1  0  0  0  0
  6  5  2  0  0  0  0
 21 20  2  0  0  0  0
 22  6  1  0  0  0  0
 23 21  1  0  0  0  0
 23 22  2  0  0  0  0
M  END
