# Supplementary material for: 2,3-Diphenyl-2,3-di­hydro-4H-pyrido[3,2-e][1,3]thia­zin-4-one
Source: Acta Crystallogr Sect E Struct Rep Online. 2014 May 3;70(Pt 6):o638. doi: 10.1107/S1600536814009714 (PMC4051078; doi:10.1107/S1600536814009714)
Supplement: Supplementary file 4 [file e-70-0o638-Isup4.cml]

<?xml version="1.0" encoding="UTF-8"?>
<cml convention="cmlDict:cmllite" xmlns="http://www.xml-cml.org/schema" xmlns:cmlDict="http://www.xml-cml.org/dictionary/cml/" xmlns:nameDict="http://www.xml-cml.org/dictionary/cml/name/">
  <molecule id="m1">
    <name dictRef="nameDict:unknown">2,3-diphenyl-2,3-dihydro-4H-pyrido[3,2-e][1,3]thiazin-4-one</name>
    <atomArray>
      <atom id="a1" elementType="C" hydrogenCount="0">
        <label value="1" dictRef="cmlDict:locant"/>
      </atom>
      <atom id="a2" elementType="C">
        <label value="2" dictRef="cmlDict:locant"/>
      </atom>
      <atom id="a3" elementType="C">
        <label value="3" dictRef="cmlDict:locant"/>
      </atom>
      <atom id="a4" elementType="C">
        <label value="4" dictRef="cmlDict:locant"/>
      </atom>
      <atom id="a5" elementType="C">
        <label value="5" dictRef="cmlDict:locant"/>
      </atom>
      <atom id="a6" elementType="C">
        <label value="6" dictRef="cmlDict:locant"/>
      </atom>
      <atom id="a37" elementType="H"/>
      <atom id="a38" elementType="H"/>
      <atom id="a39" elementType="H"/>
      <atom id="a40" elementType="H"/>
      <atom id="a41" elementType="H"/>
      <atom id="a21" elementType="S" hydrogenCount="0">
        <label value="1" dictRef="cmlDict:locant"/>
        <label value="S" dictRef="cmlDict:locant"/>
      </atom>
      <atom id="a22" elementType="C">
        <label value="2" dictRef="cmlDict:locant"/>
      </atom>
      <atom id="a23" elementType="N" hydrogenCount="0">
        <label value="3" dictRef="cmlDict:locant"/>
        <label value="N" dictRef="cmlDict:locant"/>
      </atom>
      <atom id="a24" elementType="C" hydrogenCount="0">
        <label value="4" dictRef="cmlDict:locant"/>
      </atom>
      <atom id="a25" elementType="C" hydrogenCount="0">
        <label value="4a" dictRef="cmlDict:locant"/>
      </atom>
      <atom id="a26" elementType="C">
        <label value="5" dictRef="cmlDict:locant"/>
      </atom>
      <atom id="a27" elementType="C">
        <label value="6" dictRef="cmlDict:locant"/>
      </atom>
      <atom id="a28" elementType="C">
        <label value="7" dictRef="cmlDict:locant"/>
      </atom>
      <atom id="a29" elementType="N" hydrogenCount="0">
        <label value="8" dictRef="cmlDict:locant"/>
        <label value="N'" dictRef="cmlDict:locant"/>
      </atom>
      <atom id="a30" elementType="C" hydrogenCount="0">
        <label value="8a" dictRef="cmlDict:locant"/>
      </atom>
      <atom id="a20" elementType="O" hydrogenCount="0">
        <label value="O" dictRef="cmlDict:locant"/>
      </atom>
      <atom id="a42" elementType="H"/>
      <atom id="a43" elementType="H"/>
      <atom id="a44" elementType="H"/>
      <atom id="a45" elementType="H"/>
      <atom id="a31" elementType="C" hydrogenCount="0">
        <label value="1'" dictRef="cmlDict:locant"/>
      </atom>
      <atom id="a32" elementType="C">
        <label value="2'" dictRef="cmlDict:locant"/>
      </atom>
      <atom id="a33" elementType="C">
        <label value="3'" dictRef="cmlDict:locant"/>
      </atom>
      <atom id="a34" elementType="C">
        <label value="4'" dictRef="cmlDict:locant"/>
      </atom>
      <atom id="a35" elementType="C">
        <label value="5'" dictRef="cmlDict:locant"/>
      </atom>
      <atom id="a36" elementType="C">
        <label value="6'" dictRef="cmlDict:locant"/>
      </atom>
      <atom id="a46" elementType="H"/>
      <atom id="a47" elementType="H"/>
      <atom id="a48" elementType="H"/>
      <atom id="a49" elementType="H"/>
      <atom id="a50" elementType="H"/>
    </atomArray>
    <bondArray>
      <bond id="a1_a2" atomRefs2="a1 a2" order="D"/>
      <bond id="a2_a3" atomRefs2="a2 a3" order="S"/>
      <bond id="a3_a4" atomRefs2="a3 a4" order="D"/>
      <bond id="a4_a5" atomRefs2="a4 a5" order="S"/>
      <bond id="a5_a6" atomRefs2="a5 a6" order="D"/>
      <bond id="a6_a1" atomRefs2="a6 a1" order="S"/>
      <bond id="a2_a37" atomRefs2="a2 a37" order="S"/>
      <bond id="a3_a38" atomRefs2="a3 a38" order="S"/>
      <bond id="a4_a39" atomRefs2="a4 a39" order="S"/>
      <bond id="a5_a40" atomRefs2="a5 a40" order="S"/>
      <bond id="a6_a41" atomRefs2="a6 a41" order="S"/>
      <bond id="a21_a22" atomRefs2="a21 a22" order="S"/>
      <bond id="a22_a23" atomRefs2="a22 a23" order="S"/>
      <bond id="a23_a24" atomRefs2="a23 a24" order="S"/>
      <bond id="a24_a25" atomRefs2="a24 a25" order="S"/>
      <bond id="a25_a30" atomRefs2="a25 a30" order="D"/>
      <bond id="a21_a30" atomRefs2="a21 a30" order="S"/>
      <bond id="a26_a27" atomRefs2="a26 a27" order="D"/>
      <bond id="a27_a28" atomRefs2="a27 a28" order="S"/>
      <bond id="a28_a29" atomRefs2="a28 a29" order="D"/>
      <bond id="a25_a26" atomRefs2="a25 a26" order="S"/>
      <bond id="a29_a30" atomRefs2="a29 a30" order="S"/>
      <bond id="a24_a20" atomRefs2="a24 a20" order="D"/>
      <bond id="a22_a42" atomRefs2="a22 a42" order="S"/>
      <bond id="a26_a43" atomRefs2="a26 a43" order="S"/>
      <bond id="a27_a44" atomRefs2="a27 a44" order="S"/>
      <bond id="a28_a45" atomRefs2="a28 a45" order="S"/>
      <bond id="a1_a22" atomRefs2="a1 a22" order="S"/>
      <bond id="a31_a32" atomRefs2="a31 a32" order="D"/>
      <bond id="a32_a33" atomRefs2="a32 a33" order="S"/>
      <bond id="a33_a34" atomRefs2="a33 a34" order="D"/>
      <bond id="a34_a35" atomRefs2="a34 a35" order="S"/>
      <bond id="a35_a36" atomRefs2="a35 a36" order="D"/>
      <bond id="a36_a31" atomRefs2="a36 a31" order="S"/>
      <bond id="a32_a46" atomRefs2="a32 a46" order="S"/>
      <bond id="a33_a47" atomRefs2="a33 a47" order="S"/>
      <bond id="a34_a48" atomRefs2="a34 a48" order="S"/>
      <bond id="a35_a49" atomRefs2="a35 a49" order="S"/>
      <bond id="a36_a50" atomRefs2="a36 a50" order="S"/>
      <bond id="a31_a23" atomRefs2="a31 a23" order="S"/>
    </bondArray>
  </molecule>
</cml>
